# Supplementary material for: Versatile human cardiac tissues engineered with perfusable heart extracellular microenvironment for biomedical applications
Source: Nat Commun. 2024 Mar 22;15:2564. doi: 10.1038/s41467-024-46928-y (PMC10960018; doi:10.1038/s41467-024-46928-y)
Supplement: Supplementary file 4 — Supplementary Data 1 [file 41467_2024_46928_MOESM4_ESM.xlsx]

## Sheet: iBAQ value
Gene name	HEM(A1-1)	HEM(A1-2)	HEM(A1-3)	HEM(A2-1)	HEM(A2-2)	HEM(A2-3)	HEM(A3-1)	HEM(A3-2)	HEM(A3-3)	HEM(B1)	HEM(B2)	HEM(B3)	HEM(C1)	HEM(C2)	HEM(C3)
A1BG	926800	1476500	963850	1709700	918120	1304700	1159000	1111700	857300	1090400	683800	488000	995640	995610	1324700
AAK1	2080800	1398500	2069000	2086800	1790500	3043500	2105600	2706200	1793200	2623700	1040900	1851200	1533200	2583300	1888800
AARS1	136740	117720	214140	119830	143860	81648	104200	133050	105220	83157	154870	126900	106510	176550	78130
ABLIM1	85686000	80987000	78386000	62094000	87452000	67989000	84538000	69545000	59800000	89207000	93169000	98567000	75005000	90917000	72225000
ABLIM1	0	0	0	0	42123	0	66858	88213	81591	83072	0	0	0	138120	0
ABLIM2	2043600	2223000	2223100	1546700	2528700	1404500	1847400	0	1201500	2534100	3908700	2527700	2529100	2447900	2477100
ABRAXAS2	5099000	5135800	5134800	6290000	5689800	1745100	5528800	4996600	5734000	5544500	5955600	2023400	4936400	4962000	5565800
ACADM	9302600	8071000	7215300	8787800	9660000	5715100	9120000	9727200	8324000	20087000	23013000	15031000	8093200	8952100	8510500
ACADVL	255160	305670	248940	443110	0	558250	0	0	348660	337750	513950	328840	242820	473330	362490
ACAT1	1666200	660480	975220	0	0	0	0	342070	297380	0	306040	236590	0	0	0
ACCSL	11367000	4851800	3204500	12379000	14604000	10941000	13409000	15682000	12718000	18678000	11688000	14416000	14003000	12292000	13717000
ACLY	313850	0	341220	102420	279220	121170	282770	336460	259260	147800	503690	381590	161440	292460	411040
ACO2	1684600	2138700	3036100	4206400	3159000	2148100	2828700	1589500	2084200	2251400	2048700	1585000	1297600	3685800	2056400
ACOT4	5949000	6503100	3748200	7353700	1549300	7866900	5366100	8438000	6270200	6721500	6488600	6230500	4831800	7496100	7813500
ACOT9	1516500	1448900	713430	1773500	451750	1238500	1666300	764710	1454600	1836500	1287500	2217100	663120	595090	734040
ACSL1	3634200	3266500	2943000	4345200	4579500	3633500	2975700	2845600	2554300	1408400	1204300	2064500	1948600	3441600	3366800
ACSS2	3010600	2470500	4329100	2265800	3583500	1855900	3224200	2907500	2389500	3780900	2892100	3503200	2735400	6295900	3546000
ACTB	8958500	17351000	5732900	6786900	7292000	8475000	5219000	5950400	6736700	7445500	10790000	9395700	6534100	9309400	5584200
ACTC1	461090000	430580000	324170000	363330000	471150000	356880000	324940000	352290000	263580000	299670000	262330000	239440000	314000000	420720000	345110000
ACTL6A	0	0	62156	0	76538	0	0	0	73989	92745	75234	45461	0	67796	82362
ACTN1	5825700	4733900	1369500	3424000	3592400	4066800	2672700	2723700	1658900	3133800	4122300	3774400	2224400	2035400	3685600
ACTN2	229670000	229720000	190670000	229060000	286980000	231500000	211790000	173700000	146930000	325370000	306420000	265730000	247500000	233670000	226360000
ACTN4	1987800	1660400	1184400	1088300	1105800	1377600	855000	765550	575530	1722900	1232100	1239600	818900	810230	827500
ACTR2	0	0	0	1337600	919030	0	0	593630	0	883570	0	0	0	0	0
ACTR3B	428590	516880	0	769650	620410	260310	714540	252580	321660	227060	313080	163900	187260	416420	558190
ADAMTSL4	1382400	398680	1042700	298300	1055500	929770	805710	1010100	964880	973900	730860	754180	887860	1116200	1025800
ADD1	542470	924490	752310	597750	1669200	590030	748220	305410	726990	1746800	1346700	0	1044100	775260	1044000
ADSS1	7080000	5250200	4911900	10416000	5918900	5643800	12526000	10855000	6075800	6964700	17758000	10621000	3787200	5249200	9909200
AFDN	326560	445520	461720	364730	310010	393480	298630	307910	300070	471610	250360	491820	296090	530910	365980
AGAP1	538610	366100	345010	308220	321630	258210	330460	254340	247780	331510	194390	273300	0	200440	0
AGK	656990	777580	1070800	985210	1152700	772950	1327100	455260	320110	1597100	1079400	728670	610670	1389900	903650
AGL	7660100	6886900	7365700	8779200	7290000	9240600	8323300	8347100	6922800	8478600	11941000	8747300	7793400	7771600	8200600
AGRN	4131700	4215400	2862900	3235700	4909300	5444900	2518100	4237200	3157600	3231300	3447600	2163100	4319400	4127000	3454700
AHNAK	35228000	19926000	26914000	31722000	24830000	28674000	25706000	23051000	22630000	30779000	20460000	17732000	38140000	57182000	14829000
AHNAK	43851000	40144000	38689000	35336000	49037000	38996000	38572000	42771000	29536000	31347000	38169000	31773000	35293000	42751000	37652000
AHSG	0	1712200	0	1609500	1876700	384790	0	0	0	1462300	1267700	1586000	576450	1350300	0
AK1	0	0	0	0	0	0	0	858870	0	0	0	0	0	0	953250
AK3	8331500	7800000	7493500	6559800	10454000	8828700	7541900	11221000	6207200	6850300	6890600	6745500	5878600	4236300	4108300
ALB	22712000	19762000	17911000	25960000	12936000	20125000	11926000	14036000	17438000	16380000	17516000	18062000	23124000	25433000	15434000
ALYREF	15366000	9187000	10684000	12325000	11739000	5174200	14971000	9113100	6935900	8758500	7988300	6128600	7379200	6995400	8006500
AMBP	1458400	1275300	2062200	2180600	1885100	1285600	1878100	1498100	1041700	2413200	7269100	2483900	1365400	1520800	2205900
ANK3	10277000	9698000	9321100	7480600	13054000	9204400	10900000	7857400	7815500	11584000	13591000	9975000	8837300	11692000	9703700
ANKRD1	933930	1050000	738390	479560	640880	633070	610570	656890	437200	944540	1122000	897140	674160	928000	959350
ANKS1A	111340	125220	216370	146770	293810	317550	151760	150950	85093	193490	0	70795	216680	0	84579
ANP32A	19391000	20447000	14005000	14697000	15628000	14146000	16203000	18243000	14381000	16939000	20328000	17609000	17964000	19488000	22970000
ANXA1	5845700	5088600	5122700	3358600	4326200	4016000	4151800	3160800	5404300	7045900	10332000	8911700	3455600	6868700	3889000
ANXA11	38882000	31897000	35100000	43370000	39498000	34812000	37312000	33227000	26290000	46685000	38461000	35169000	44655000	35491000	37056000
ANXA6	2444900	2121500	1422300	1674600	2225100	1377500	1784500	1643400	1331700	1806900	1370400	1721600	577350	992290	217400
ANXA7	61935000	50310000	60001000	63967000	51595000	50435000	66553000	61742000	71503000	80127000	66953000	60505000	63393000	81744000	83995000
AP2A1	2915900	1339600	2468900	2852000	2914300	2468200	1338200	2185200	1947100	2168500	826520	1541500	1699300	1568500	1837900
AP2B1	8598600	7810900	7221000	9511200	7072300	6054900	4958100	10314000	7687400	4060500	5223800	4681300	4113800	4682500	4542000
AP3B1	940150	617560	441440	1017600	684710	731510	1779200	599350	747940	1176400	335660	569160	440560	806420	512880
API5	3163400	4382800	4089400	5811000	6160600	3192100	4519800	3158100	4431600	2868200	2874800	4045100	2822700	3065900	2925000
APOA1	41258000	35809000	40634000	41529000	40148000	31792000	35948000	40313000	33583000	50758000	62108000	54320000	36048000	47909000	45127000
APOA4	12313000	12464000	10575000	12737000	13529000	10044000	10070000	11801000	13765000	31265000	21692000	17944000	13055000	6070400	5439500
APOBEC2	3113000	3067900	3299400	3598400	3437200	3805600	3756900	3619300	889040	5900600	4284500	4350300	2957200	2477500	2474100
APOE	11126000	11730000	15024000	17171000	13681000	14165000	15339000	25265000	18391000	15736000	12578000	16850000	12537000	11044000	16309000
APPL1	318320	0	713590	1092000	1028700	939120	1074700	788920	820160	2045000	943890	671250	467470	1037500	575880
APPL2	0	172900	177500	135840	0	0	174830	0	132890	289250	191250	226550	119250	0	163870
ARFGEF2	0	89904	70832	110450	129380	64558	92033	74186	42573	0	40001	0	33147	105890	62818
ARHGAP18	1300800	956690	1076300	542810	1412900	1576300	1501000	2434600	1488800	1066400	1081700	752400	924660	1141800	1534100
ARHGDIA	39883000	51950000	41107000	51079000	55466000	64538000	89560000	66887000	46251000	119550000	104100000	124110000	63486000	74666000	75187000
ARID4A	NaN	NaN	NaN	NaN	NaN	NaN	NaN	NaN	NaN	NaN	NaN	NaN	NaN	NaN	NaN
ARVCF	10338000	9490000	15760000	14466000	15682000	12165000	14560000	10796000	14376000	19711000	18270000	13158000	12165000	18503000	12806000
ASPN	12247000	15209000	7446600	13036000	9252900	8593900	7064900	6631300	5677400	1842300	6242900	6196900	8396300	7666300	7965300
ATG16L1	1056200	1014000	834520	0	1156500	1071400	1126700	1277500	750500	488750	920440	478340	732750	1080500	935560
ATG3	2841000	2770800	2237500	2420000	4755300	3485600	2808700	2581900	2005800	3688700	2400600	2898600	1597400	2670300	2857900
ATP1A1	0	0	350320	0	444550	375860	855270	340320	0	560860	635560	0	0	682610	298580
ATP2A2	37646000	45387000	43155000	46614000	50836000	42272000	39048000	32795000	30648000	41418000	47756000	39990000	40270000	56101000	49511000
ATP5F1A	18372000	19522000	17995000	16630000	16225000	12276000	15498000	14324000	15292000	14513000	13274000	16614000	10126000	16198000	16562000
ATP5F1B	5176200	7441700	8026000	9942000	5151400	7775800	9546900	8652500	6872400	19959000	18068000	17157000	9162500	11603000	10458000
ATP5MD	12751000	12267000	8741000	0	0	8750500	11744000	7827800	0	0	11091000	6255800	11655000	18008000	13828000
ATP5MF	14134000	20794000	13399000	19135000	14829000	15869000	21721000	19500000	11642000	5867300	16021000	1749200	16351000	22774000	20645000
ATP5PO	6012300	9058100	4007900	10538000	4403200	4497500	5648800	3356900	2965300	1377100	2931600	2185100	2002800	2549200	2232300
ATP6V1H	2078400	0	2283600	2584600	1516900	2669400	1728500	2303300	1192900	1029100	1988700	2289000	1099800	2567100	2034200
ATXN2	2187000	1870000	2352100	3031600	2646500	353390	290350	2170000	1843100	2071300	2343100	2007600	427820	2906300	2828300
AXDND1	4785700	5395400	3797200	3672600	3020700	3044500	2710700	1553400	1560100	1930300	2181000	1850800	2741400	1648900	2410600
BAG2	4224800	0	3209000	3200300	5315800	3075100	2218900	2195500	4167700	4019000	5002900	3802100	4407400	2758500	3377900
BAG3	15036000	12461000	12039000	14778000	18577000	11597000	16814000	19810000	12015000	11400000	14615000	13664000	9511900	16919000	11775000
BAG6	2814300	1995600	1577100	3194400	2911900	2277400	2949100	2861900	2652500	3037100	2916500	2060100	2138600	3513400	961110
BCL2L13	12359000	18321000	12820000	17040000	18855000	24890000	14227000	15016000	14949000	13394000	14894000	11231000	11856000	12212000	15415000
BGN	22413000	54047000	21667000	20687000	20241000	14369000	18757000	11180000	9034900	6051300	10079000	8556100	8265100	16226000	9690000
BIN2	245550	0	437280	0	0	566500	369700	0	660700	0	0	919230	430870	0	0
BTF3	14438000	8969200	10702000	14284000	10895000	11136000	10539000	7794400	10457000	10709000	16871000	10673000	9626400	13393000	9261100
BVES	5337700	5360400	3636400	5486800	5698700	3816700	4246100	3272200	2504700	8335400	5703900	4571500	4051300	4712800	5919400
BZW1	1606600	1901600	2447000	1644500	1784400	1960000	1376900	2939900	1740500	1732300	1742200	648410	1406300	1619000	1763000
BZW2	47506000	41960000	35453000	52733000	34801000	42319000	22439000	39408000	49199000	36142000	34221000	25568000	38545000	49289000	34361000
C11orf1	6294700	19415000	25558000	8267300	24145000	14623000	13848000	16379000	5298100	25300000	12137000	24447000	14894000	21463000	18061000
C15H2orf88	0	0	0	3993200	4322100	0	0	0	2228000	0	0	0	3045500	4949900	4297200
C1QBP	609330	1213500	1617000	971730	1205700	349430	1298300	822140	140210	383250	175850	102010	258790	114440	462860
C3	54503000	65664000	62288000	67115000	47147000	51187000	54151000	53521000	54695000	20507000	32823000	20861000	17015000	23533000	18580000
C3H16orf96	7362500	8750900	6813400	6984400	10575000	7015300	7946500	6860000	5258100	7262300	6788100	5395100	8180400	10415000	9440000
C4A	1855300	1473300	986440	1995700	2133500	1453200	2766100	1704500	1748900	2267600	2211000	1119800	1661300	1452700	2195400
CAB39	624060	0	459460	471400	547450	837610	1070100	445820	645590	0	644850	257120	366420	231740	444200
CACYBP	58434000	49508000	71383000	51993000	83201000	67035000	48023000	34071000	35799000	38522000	70491000	53308000	23979000	41871000	49553000
CALD1	1443400	1439600	0	1295900	1496100	887020	843110	717520	884130	1604500	1608100	1084900	793130	1170000	893860
CAMK2B	122200	151280	656230	0	0	0	0	0	562690	0	0	0	0	1263800	0
CAMK2D	86322000	85361000	79248000	86874000	108090000	76070000	79566000	74937000	68476000	101070000	103660000	93831000	80397000	115070000	96417000
CAMKK2	772560	981150	750780	752710	0	824700	837830	0	678610	1040700	767480	932400	465510	874150	570480
CAND2	1037500	727750	615100	1529800	1690900	1165400	1516500	811150	1034300	1529600	1653100	965760	983050	1102300	1032600
CAP1	291790	0	177990	483920	679000	0	663130	215350	224840	1077500	735700	629130	871290	362930	0
CAP2	3542000	3574500	1999600	3004400	4624800	2359600	3023800	3112200	1799600	2665700	2848800	2299800	2280600	3691500	2796000
CAPN1	740980	0	466050	86571	139680	178110	186510	189260	73279	303520	182910	251500	93591	78203	154770
CAPNS1	338970	403630	1722500	1195100	932590	1120000	991730	1334500	1262700	1087400	1119200	829560	785600	993960	969230
CAPRIN1	2229100	2790900	1519600	3739100	3683900	2542800	2328200	1980300	2376800	1204500	1245800	0	0	1739800	2709000
CAPZB	11129000	11698000	10728000	17431000	11625000	6989400	11457000	8275200	7737500	9241500	7196800	7676100	7985500	8838700	12801000
CASP7	1090200	1317000	701060	1128300	625850	802580	1008300	585170	868960	1395300	1254800	932070	791440	500050	1405700
CASQ2	0	294670	683730	1293300	607040	0	385560	0	0	0	0	0	0	0	0
CAST	37401000	29534000	34572000	37205000	23319000	25624000	27605000	31778000	26755000	11649000	17092000	13670000	18977000	26476000	18504000
CAVIN1	36231000	36118000	27447000	23734000	27639000	23998000	26983000	24407000	13581000	33823000	31106000	36085000	33627000	35855000	36734000
CBR4	2595400	3107000	2595600	4386400	3302700	4091500	0	1934900	2039800	0	0	0	1362600	1342000	0
CCDC141	7538400	7849600	5420400	4661700	10051000	4722800	8126700	5411800	5087200	5726900	6601900	6803500	5607000	7138700	5659900
CCDC80	531510	453510	407640	549870	418160	373830	342460	293340	200500	237910	431350	152410	268290	0	263420
CCT2	5775000	7908000	9624600	11997000	9344600	9445100	11542000	9780500	6356400	9152000	7497600	5846600	6483500	7122900	8024500
CCT3	39049000	33508000	36373000	42029000	30089000	33340000	37889000	45077000	37145000	32674000	24301000	28006000	31525000	32231000	26178000
CCT4	26968000	22218000	20593000	32597000	26166000	34396000	23752000	23199000	25814000	25196000	15496000	18761000	24757000	24582000	22777000
CCT5	3271100	3493200	6093700	3265100	4537200	6459700	2232300	3465800	2612200	1919200	2491500	2717900	1446100	1965200	3944800
CCT6A	5048300	2309500	4427100	6451500	5963100	6041900	7616200	7237600	6320700	5908100	4307900	4118300	4690000	5064500	6468100
CCT7	6612500	6666000	7355500	7102400	6328800	3214500	13142000	5091800	4781800	2591600	2314100	3175200	3903400	4796800	4470500
CCT8	7603300	7001000	6609000	9393100	2293600	5424800	6696900	7339100	6669800	6729200	5787600	5873500	6981100	6373300	7583900
CD55	13488000	16088000	9939700	11286000	19385000	11295000	11627000	11180000	9554900	12856000	11496000	8191100	13332000	16116000	10647000
CDC37	5862800	7428200	5408300	5972100	5927500	3784300	6030500	7326100	4863600	9824800	7842800	8948200	4898700	2720000	4535300
CDH2	40965000	51044000	45327000	44274000	51247000	34026000	46481000	35989000	29739000	44638000	36109000	38288000	41291000	41540000	34279000
CDK16	3602400	4638800	3770300	3102600	6679200	6287900	5989300	4836200	4334600	3650400	2261000	3025000	4131700	3985600	3380700
CDK18	975110	621860	589910	0	711630	426010	329690	745160	0	420070	606290	236420	233400	0	350820
CDK5RAP1	17030000	19126000	24817000	27680000	28988000	27635000	28968000	27681000	26016000	22562000	25262000	22250000	21472000	39947000	27465000
CELF2	189290	233130	139800	198050	211680	180360	168080	0	139100	193620	234130	140070	97866	194980	188840
CEP290	552680	652150	550310	510430	444970	514280	3217900	651410	496880	553120	720100	529450	607720	409620	527890
CFH	12486000	15356000	11252000	11370000	9625100	12108000	9657100	10669000	11325000	7368100	9037700	4493000	6433600	7722400	7897200
CFL2	6930200	8081100	6140200	5674100	9904200	6424000	4983500	4031200	5878100	7548300	12805000	7349600	5044800	6935400	7223100
CFTR	2435900	2814500	0	522230	569950	395680	318320	458630	377070	301640	337250	222700	314350	174530	426540
CHCHD10	54292000	48445000	45110000	50585000	38043000	46788000	58281000	39999000	57713000	25393000	15369000	17911000	22819000	39513000	30936000
CHCHD2	168580000	133850000	161410000	166890000	144480000	182460000	139860000	166970000	147570000	111560000	105250000	84914000	110270000	109420000	113650000
CHN1	842780	0	0	0	771890	0	0	0	0	0	779690	800960	0	0	0
CILP	18577000	18996000	12533000	25413000	26804000	27602000	15714000	14025000	10777000	15015000	41952000	8951100	9710100	11350000	12458000
CIP2A	NaN	NaN	NaN	NaN	NaN	NaN	NaN	NaN	NaN	NaN	NaN	NaN	NaN	NaN	NaN
CKB	3444000	7524500	5841300	4855400	6203100	3364200	4815200	0	3125800	10597000	9864800	6765400	676700	3966300	4083300
CKM	48971000	49050000	29618000	44929000	48168000	49700000	60764000	43578000	40380000	118970000	125600000	83850000	48398000	52643000	63977000
CKMT2	20193000	16145000	17225000	15229000	22338000	18783000	25535000	20425000	29275000	9112400	18260000	8882700	15397000	30119000	22267000
CLASP1	784180	1107300	1161600	1325100	1000100	768010	813740	1131100	778500	858900	1000500	504550	447720	335090	297420
CLIC4	2456700	8252100	667410	3332400	7909900	4489300	5395500	5186200	1569200	7590200	5530300	5791800	4164500	5553100	4725900
CLTC	4828600	4654000	4010400	6051100	5253700	4385300	4300700	3410800	3871000	4268300	3857200	3200400	2455600	2883300	2221700
CLU	4830800	6508400	4715800	5024600	4813200	4199000	9231100	4301800	3947200	3851900	3737100	3542800	3027400	4391300	3110400
CMYA5	76412	81696	653630	176820	206730	234310	171510	98218	110010	71096	99679	40341	154550	515120	143950
CNN1	36703000	15000000	3798800	8526600	6341600	5295000	4610000	3112800	3092500	1794100	2353800	902100	1488200	20490000	851820
CNN2	15390000	18490000	9418600	12875000	12585000	14938000	20110000	19059000	16608000	15776000	14023000	13528000	13035000	13010000	12977000
CNOT1	0	0	0	0	0	0	0	0	0	0	0	0	0	0	0
COG3	44662	70064	55119	77110	62621	72548	53124	45971	47828	73117	53453	0	68507	62786	49033
COL12A1	0	0	0	0	0	0	0	0	184740	506110	0	0	0	446180	0
COL14A1	91993000	97666000	82130000	88574000	75704000	78659000	82466000	82510000	79542000	115830000	97390000	87928000	69741000	81301000	80909000
COL15A1	34173000	28728000	31725000	40406000	31035000	29914000	28440000	39172000	34370000	16091000	19016000	15213000	29789000	40731000	33721000
COL18A1	31225000	30228000	26287000	37697000	35047000	30132000	33183000	33310000	27390000	20038000	27009000	21251000	24163000	26969000	20114000
COL1A1	92011000	88057000	54982000	32293000	28323000	33528000	25247000	29468000	27363000	16221000	16664000	15930000	15222000	27205000	15886000
COL21A1	0	384800	307010	432690	320260	162180	492430	359840	289350	546670	469750	401860	257450	393580	313210
COL3A1	4665000	3624900	1794600	3799300	1786900	2865800	3278200	3740300	2933100	2876700	2941100	2771600	1516900	4155200	1807400
COL4A2	191410000	169610000	147900000	143770000	104620000	128770000	120940000	124210000	115160000	93012000	112280000	101540000	108650000	114520000	125030000
COL5A1	2055200	1378100	1685300	1825400	1326100	802160	1578700	827930	710200	1584400	1186600	1026100	975580	1410800	1023800
COL5A2	9323300	10008000	7122500	7950300	7833900	9095000	5040500	6106100	6538900	4212900	5800200	5788600	6408800	610360	6965900
COL6A1	1867000000	1841800000	1506600000	2014300000	1611300000	1750200000	1582400000	1779100000	1721200000	1585700000	1563800000	1329800000	1280500000	1706800000	1469300000
COL6A2	1589000000	1696600000	1341900000	1426300000	1331700000	1516200000	1456900000	1631400000	1354500000	1247900000	1421200000	1234200000	1313700000	1499200000	1275200000
COL6A3	16667	44633	0	0	0	0	0	18298	0	6948400	7838300	7210400	0	0	0
COL6A3	1656500	2535000	3739700	1511700	2298000	2271200	2976600	4330000	2824000	3199500	6009000	2322300	4813500	7314400	8405000
COL6A3	507910	538920	430080	235380	162910	121630	121800	123110	110980	114670	105390	33934	70776	139890	129760
COL6A3	1751100000	1619000000	1570500000	1724300000	1704900000	1578500000	1464800000	1698000000	1433800000	1566300000	1520100000	1331700000	1512800000	1631600000	1268600000
COL6A5	252090	842600	233030	490090	175420	201360	249060	194070	230840	0	104290	0	0	0	0
COL6A5	13880000	58048000	12732000	24405000	9399400	8428100	10087000	12373000	8940100	4127900	4122900	4361400	761860	1847200	1228700
COL6A6	171160000	147630000	149420000	165240000	143110000	125940000	135430000	146990000	138850000	112640000	106340000	105320000	80032000	116050000	77454000
COL8A1	5303100	0	0	3412900	3897900	5118100	0	0	4333300	0	3323200	3165300	3909100	2607800	3854700
COMMD6	884700	799660	809040	1014100	567830	1152200	666820	904550	473000	708320	837340	424720	419590	1169300	678010
COMMD9	401650	438340	226700	483950	320110	370920	389580	382940	302270	357800	384600	270560	162690	351500	213740
COPS3	489650	473510	0	818470	407830	569170	510530	612840	574150	1172500	738000	505880	574820	513830	787500
COPS4	194380	815290	392250	1150300	0	0	1690300	810200	1979900	1262100	0	2096000	199150	384240	1537700
COPS7A	9436300	7990500	6290000	9892700	11600000	5714700	8162600	7574600	5507300	7558600	6024900	7874000	7122200	6181700	5135600
COPZ1	2093100	0	1061500	0	0	0	1226500	1758500	0	0	0	1397100	0	2388300	1595200
COQ9	18123000	17363000	17393000	37579000	23201000	24317000	28651000	16624000	27114000	20800000	19905000	20361000	8873200	24877000	19193000
CORO1B	472360	553110	499890	709320	451400	389550	468830	454860	467420	588560	665290	432080	404790	444940	589640
COX5A	12293000	9364200	14840000	22952000	16514000	13220000	19994000	9547700	14386000	6199500	8810800	5410700	14105000	13049000	10592000
COX5B	5984400	1092800	10331000	3035300	15208000	19074000	12288000	1554100	8740900	7951300	1136400	877800	10259000	13573000	20917000
COX6B	16709000	13657000	7410800	10323000	7776100	9152100	14735000	11916000	10114000	14073000	16495000	9161000	8155100	13807000	7844800
COX7A1	28769000	29600000	22479000	32319000	43265000	64796000	39076000	6895300	35434000	16577000	30861000	17937000	44428000	11165000	36968000
CP	3569900	6146300	3547200	8953000	4138600	4523300	4748400	5230100	6043800	10067000	7833200	5956700	5000500	5836000	5703800
CPN2	549980	419390	397760	518050	780470	347840	568650	141280	303990	496840	1084100	758350	455210	664900	0
CPNE1	1801000	2275400	1111200	2284500	2526900	2642000	2186000	1951400	489680	1337500	2809000	2015800	1814700	2348100	2160000
CPNE3	1387000	1505100	1305500	2324200	1675200	804360	1020000	781410	734770	1739000	1830200	1319200	1423900	1451200	1241900
CPSF6	145280	219610	135450	229300	266540	127440	97199	116140	109610	835640	608410	423420	220870	174360	132190
CPSF7	194670	151960	286650	256990	236130	167280	310130	169410	236600	371150	281320	216760	149570	450650	228080
CPT1B	5110700	5308500	5787900	5767500	4774800	6586800	3237500	3481700	2212800	1745400	1600000	2145500	2365100	2522100	3475200
CRIP2	168320000	138330000	135210000	157870000	144970000	132010000	128390000	120670000	127750000	279700000	269490000	215660000	196540000	117410000	173410000
CRIP2	9916000	6480000	6496200	8990200	9849200	8640000	7692300	8943700	9520800	16893000	16436000	19414000	10237000	19465000	13088000
CRK	21001000	21291000	18221000	25321000	14648000	23873000	22252000	18798000	13426000	23732000	23348000	22017000	9685100	10944000	10630000
CRKL	0	0	0	0	0	0	0	0	0	0	0	0	0	0	0
CRYAB	395580000	460080000	327310000	401400000	457270000	368040000	367950000	284450000	277980000	425470000	463670000	366120000	269480000	278700000	268120000
CRYBG3	350100	361100	397730	300130	529520	241960	614100	492350	251160	435150	412700	212630	259330	389890	235960
CSDE1	0	0	0	285180	529360	0	587420	0	0	342070	523760	0	0	0	0
CSE1L	602030	901040	1019100	906110	801630	565560	423570	498300	182060	749490	392310	279160	395660	244780	469650
CSNK1A1	2995700	1968100	2636600	2665900	2911600	2359500	3163300	2767500	2454900	3310200	2356100	2911500	2948200	1827200	2575500
CSRP3	333380000	348730000	318540000	329370000	339800000	318170000	278450000	317770000	288480000	343580000	349830000	239410000	342940000	331650000	313900000
CSTF2	5155400	2215300	3897600	4641800	4361600	3983500	5748200	1498400	3516700	2562600	3658300	3519200	3693900	3702700	5320200
CSTF2T	478260	0	368110	703220	543510	0	975190	860180	640040	0	613820	444610	917990	827890	870710
CTNNA1	32914000	22845000	30130000	21217000	38267000	23472000	30419000	22225000	15657000	27278000	34687000	21855000	15064000	19012000	12195000
CTNNA2	16501000	17854000	6433000	22957000	5381100	22828000	10758000	9383200	19364000	9754000	19032000	10920000	14220000	26540000	20638000
CTNNA3	56881000	70398000	69099000	68776000	55808000	66479000	98715000	59193000	43426000	101810000	79098000	87314000	71266000	110690000	70555000
CTNNB1	89468000	99911000	86129000	69939000	88979000	83070000	90847000	91175000	72165000	96942000	124770000	90309000	70116000	91864000	78263000
CTNND1	764000	679690	181500	525780	385430	346740	687050	1516700	406140	1022000	3043800	724400	181420	836210	1821300
CTRC	0	0	962240	660360	701920	961510	830710	1037000	1183700	874860	912430	527160	394110	602370	558580
CTTN	24926000	7252200	19168000	10060000	32897000	13760000	8076100	7925900	7816500	20470000	21973000	19443000	8602800	7958300	7445400
CUL1	0	453560	612580	0	593290	663320	536410	444410	549870	768940	0	514590	510480	544130	631060
CUL3	0	0	1123700	0	795930	0	1229600	1123100	0	0	0	0	0	0	707100
CUL4A	593120	661100	1038400	159540	623350	750290	188250	325900	518280	670690	914170	729600	313200	422540	494920
CXHXorf38	0	0	0	0	0	0	0	0	0	0	0	0	0	0	0
CYCS	73661000	84726000	65109000	89549000	97222000	99179000	73662000	76689000	64836000	60025000	69529000	45729000	54026000	75302000	69745000
DAZAP1	7469400	11192000	6806500	10530000	8231000	8367300	10724000	11167000	7038900	5187700	4560500	4455700	8233100	6382500	6890500
DBNL	23133000	14204000	19012000	22234000	20321000	22399000	20236000	20918000	20153000	14837000	14202000	16993000	18241000	22224000	18848000
DCLK1	1164500	1219300	523630	598980	1074900	1669800	548010	1343600	0	0	0	456830	610050	440330	0
DCN	64305000	93578000	57429000	87416000	38895000	52972000	51657000	57051000	56936000	61841000	64405000	56538000	46706000	67523000	49050000
DCTN1	3798700	4109000	4650400	5394400	4307000	3577700	6052200	5452800	3468700	3043400	2605400	3989800	2962800	3271300	2680700
DCXR	602770	487480	592970	1420000	770990	634440	859710	862690	780300	1279000	964060	906790	1021300	1140400	902310
DDX1	1986200	2621700	1861400	2357000	3363600	1968800	3114200	1070900	1462900	2974900	2955100	2601400	2545000	3384300	3213800
DDX17	19424000	16860000	19347000	22490000	17105000	14373000	15626000	17964000	14752000	14599000	9090800	7953600	9616300	9985800	11834000
DDX39B	2830300	4364200	2065300	3358900	2440100	916510	2241000	2528800	2245600	1448300	2235000	1102700	1647500	1797800	1530400
DDX3X	8019900	6538100	5844000	7755800	7260100	7425600	3576700	5777100	5250500	3709600	7333600	4547100	4049900	5890000	5639800
DDX6	24787000	23646000	24008000	30492000	23995000	29916000	25877000	31001000	30282000	19851000	24055000	21234000	19452000	29047000	27407000
DENND4B	207690	77619	57409	86676	121090	75691	97903	132060	120650	95434	141560	104060	99521	115690	101650
DES	779080000	767840000	798350000	726910000	1066800000	678720000	756070000	557100000	479900000	857200000	909690000	692300000	618130000	702830000	809280000
DHRS4	0	2667000	3994100	2293900	111130	1367700	2738800	3991900	2133900	5861200	6175500	199420	2354000	2679300	2390900
DHX15	1021700	748070	439340	689420	458050	569590	319440	256330	243080	664610	930380	0	368230	372840	595360
DHX8	1166500	1131600	913340	1250000	1261700	800840	1300900	756030	581780	1003300	1173300	874640	1314600	1118700	1357500
DLD	0	7467800	6636500	11933000	7800300	0	10517000	5847600	2288100	5471000	12587000	8308800	6950200	3776300	7323600
DMD	68380000	61183000	68353000	60623000	74951000	65040000	66346000	51544000	49106000	50225000	58318000	54794000	41640000	61203000	44954000
DNAJA2	1038800	6431700	11809000	3757200	5964900	7927800	4332400	5410600	3977900	8943500	5824400	8824900	2536000	4506800	8180800
DNM2	1009700	507430	455370	418060	732130	426050	719580	725630	188170	1018800	429540	695240	460110	709920	451720
DPY30	56555000	66800000	71920000	166440000	81863000	100070000	110840000	88841000	95860000	113190000	92279000	63128000	84053000	121740000	88256000
DPYSL2	151820000	140980000	124410000	162710000	165510000	140110000	145130000	148250000	116840000	174250000	197460000	136600000	173850000	222230000	202580000
DPYSL3	60408000	61383000	67751000	70660000	82025000	68033000	78274000	76588000	59538000	84014000	91506000	65242000	66276000	99476000	77350000
DR1	9975600	17615000	21009000	24488000	8264700	18989000	18055000	17439000	14465000	17593000	9350800	13540000	17390000	14099000	12097000
DRAP1	8060700	8803600	11455000	10193000	8782300	7124700	9734700	7736600	4665400	9563300	8699200	4910500	7369400	7178500	5904300
DSC2	4436400	3955400	4076100	2545100	3048200	2556000	2776900	3178900	2679800	3954000	3697500	3803400	0	4414200	2463200
DSG2	11918000	10968000	13531000	11669000	12348000	11210000	14250000	12755000	9481100	13233000	11247000	7399200	7873500	14189000	12030000
DSP	104630000	115880000	122420000	97536000	125130000	92908000	108570000	90976000	85215000	115800000	122010000	89791000	70281000	97128000	91715000
DST	44507	68328	43554	51431	54998	65709	54971	52065	46452	57935	55666	39097	50981	14550	39867
DTNA	2706000	2665100	3613700	3337200	4167800	3240800	2836500	2714000	3691200	3789500	3712400	2860700	3473000	6585700	4236100
DYNC1H1	3190700	2910900	2798000	3361300	3850100	2886300	3697600	2539300	2480400	3710600	2683600	2848800	2085800	2909900	2553500
DYNC1LI1	505370	1149000	634810	654690	968530	424110	729840	536970	357090	953050	0	489450	603700	0	0
DYNC1LI2	969730	1246300	325900	1852400	0	1043900	1184100	1063400	864630	1188000	0	1123700	1207200	1763400	1134400
ECH1	14505000	12780000	14254000	18740000	18900000	11742000	15528000	20229000	11712000	7962600	8213800	6636900	7808500	9041500	9248700
ECHS1	3991400	3625700	3158200	4012600	4915500	1758000	2871900	3429600	1674400	576430	543080	395020	373680	433980	448370
ECI2	3543200	2005500	1163900	2512800	1835300	1572000	2271600	1233300	2822400	1033100	1700600	1213500	1382800	2121500	2362700
ECM1	71463000	60249000	57623000	77871000	56710000	50304000	65872000	70955000	56992000	68102000	72332000	64708000	52495000	67100000	55896000
ECPAS	253250	392040	353560	420330	734300	308580	422940	401030	382310	638230	393450	268170	527560	262220	655710
ECRG4	7081400	8108300	5768000	6855000	7601200	5820200	5847800	5131300	4811300	6218300	4890000	4953100	6838900	7275700	7891000
EDF1	10910000	8051300	6671400	8342400	5451000	0	6444700	7554400	6032200	3623700	4558900	3087400	4197500	5286600	4825400
EEF1A1	89689000	112510000	98800000	57444000	67055000	80611000	69181000	60796000	68724000	60516000	38193000	44107000	63679000	51151000	71728000
EEF1A2	374730000	343960000	459490000	296360000	310320000	374300000	332920000	318830000	362750000	318300000	265210000	213730000	297570000	398070000	299920000
EEF1D	1679600	1483700	722870	2299600	1340900	868700	2842400	1925200	1227300	357520	714560	479780	993630	912210	435830
EEF1D	5900400	5052100	4370000	3896600	5165700	2778500	5433600	1592400	2944200	4218400	3796800	5704700	4611600	1814700	4533800
EEF1G	4253300	3952000	4045100	4554800	4670500	5224700	4714700	3697400	4988600	4002300	4048100	3524500	3084100	3068800	3492300
EEF2	24433000	25419000	18186000	22002000	20900000	23798000	27100000	20811000	17848000	16082000	17413000	11920000	13859000	15243000	15474000
EFEMP1	76950000	61871000	48983000	56114000	38463000	55083000	36770000	46836000	48578000	55687000	48578000	43869000	43918000	47238000	40770000
EFHD1	5058800	3888300	3129800	1501700	829220	1051600	1182100	974170	1078900	705250	501820	419910	931260	533670	817360
EGFL7	0	1101800	0	1271800	759850	734350	760120	863900	803450	1151200	1245400	1134300	1024500	1112400	942960
EHBP1	175970	295750	300230	241730	275980	337780	299430	297680	170910	216810	402730	208560	152740	176390	209510
EHBP1L1	60221	98965	79932	56451	95289	68505	788500	0	0	49833	35222	662420	50766	60569	48690
EHD1	10294000	8919500	13624000	9340800	8179000	8715000	10973000	8192700	2947400	11522000	17652000	9745700	8795100	10181000	5807300
EHD2	14506000	7961300	9836400	4947000	6411600	3095700	11072000	13604000	11403000	13141000	8261800	8805900	10372000	28638000	9831700
EHD4	4197400	5203300	7416200	6156500	6850700	6040200	7263200	5737100	3155400	12053000	15823000	12356000	7525800	13499000	7996800
EIF1	0	0	11959000	0	0	0	0	0	0	0	0	3746100	0	6954600	6111700
EIF3A	1534300	1095100	2013000	1856800	1824000	1263600	1382300	1164500	954440	1326400	1267700	821760	1111800	901530	1156100
EIF3F	1465600	1564100	2428100	6560600	3543800	1107300	2867800	2549400	858700	2930200	3220400	1203900	1306400	1993400	2238700
EIF3G	16173000	16106000	16371000	25812000	24915000	18675000	32362000	19314000	19227000	21007000	35182000	18059000	20823000	37856000	24863000
EIF4B	5387300	5946900	11135000	9253000	12405000	5791300	13328000	10305000	9337500	11873000	11469000	10243000	9676600	11869000	11408000
EIF4G1	726980	675800	779350	696700	571800	365000	339780	362410	351200	439470	197130	180210	244780	183900	449840
EIF4G3	190720	188170	173580	280460	183330	152750	241720	122360	163340	130200	135670	149850	130420	130930	162740
EIF4H	23851000	20399000	24171000	24160000	34025000	25477000	23356000	36811000	24674000	21709000	28576000	21265000	27142000	30456000	30968000
EIF5A	1542800	4502100	3314900	5937000	5855400	4809800	6562600	3471600	3755900	6769400	3031400	2834700	2021400	2989300	2801200
ELN	554150000	429650000	353340000	543590000	448380000	467380000	407860000	381610000	362850000	390720000	477880000	433600000	335140000	535470000	343830000
ELP4	357400	684680	207570	666900	614590	223810	398470	650890	457160	576140	642590	290330	415680	491570	459260
EMILIN1	79779000	77698000	63998000	76458000	76905000	62171000	75074000	68031000	77528000	72556000	68428000	58332000	66610000	64220000	60242000
EMILIN2	80981000	64036000	76045000	114020000	75511000	76336000	84144000	82418000	95685000	66688000	64228000	67800000	80125000	112120000	69142000
EMILIN3	47325000	56111000	44809000	47757000	34726000	41844000	38506000	37004000	36474000	37031000	31771000	34283000	34461000	39817000	38474000
ENAH	10090000	6220800	4540200	5770600	9486800	6529100	5734600	4979000	3747600	2940200	4687700	2880000	4182000	1875000	3526600
ENDOG	5578700	4571400	4574700	3029300	5458200	6884400	5071800	5771400	5211900	8545200	6286600	6473300	6247700	7026300	7808400
ENO3	1534300	1847100	2419500	1129500	4856900	1932100	1219400	928100	1566000	6770400	5577700	3128900	137500	1412500	2513300
EPB41L3	5839200	7335600	7440500	6978300	9321700	8512300	3238200	5000300	5625600	7661400	10710000	7862200	7199900	6869800	8109400
EPN2	10489000	8558400	8964100	7826500	8500200	7041800	2409300	6259600	5843500	5487200	3601400	3926800	5860700	1712500	2460200
EPN3	12743000	11179000	13609000	16673000	13322000	9773400	17106000	11388000	12209000	12531000	11935000	6607400	5267400	6201500	7362100
EPS15	0	1481100	0	0	519500	0	0	0	1106500	0	1150700	843680	0	740330	582570
ERBB2	NaN	NaN	NaN	NaN	NaN	NaN	NaN	NaN	NaN	NaN	NaN	NaN	NaN	NaN	NaN
ERH	6279100	7921600	5406600	4618100	5163500	6571900	3978900	4116200	3962300	6179400	0	704640	0	0	0
ERP44	5083400	9215300	5047400	12745000	4672500	7349600	6111800	5940700	8120600	9905400	4933400	6584900	4748000	4331600	9929300
EWSR1	33750000	29916000	25717000	26126000	26702000	23253000	25156000	29728000	26197000	27528000	27765000	28450000	24695000	33702000	32643000
EXO5	0	0	0	0	0	0	0	0	0	0	0	0	0	0	0
EZR	15981000	13113000	17437000	14360000	17793000	15992000	17339000	12548000	13912000	25880000	26289000	20653000	8572600	10548000	8685500
F9	0	2110200	3263400	2882400	3312600	896800	7320400	1606600	1982900	0	2068400	1431500	0	1896900	1889000
FAM120A	1575900	824870	687190	1463400	1473900	926370	1136000	1048400	1038300	0	1152000	823460	975170	1239900	1176300
FAM207A	0	3297800	0	0	2186200	0	1725000	2263500	0	0	0	0	0	2229200	871300
FAM92A	3350000	469700	2695200	751090	2149100	4016200	3214300	5969800	4289300	2839500	2334800	2661400	2241100	3254900	2568600
FARSA	294260	401380	0	0	0	1202200	265550	336170	0	519150	204450	286900	271080	1147700	338050
FARSB	367230	311380	854140	900660	1414000	1498800	1331500	716810	859710	6318800	5473200	4066800	1722200	2777300	2115400
FASN	436950	701440	797530	1008100	527840	0	0	0	380100	0	0	0	0	633800	0
FASN	619220	2153900	1847500	2026200	492890	368950	690560	1121900	288710	503140	1334800	1380300	328380	1016700	482210
FBLN1	502750	469260	422530	326020	245410	259210	322630	343000	307220	255060	290270	279740	177790	262250	204480
FBLN1	31095000	30050000	29931000	34461000	26437000	27454000	30162000	31829000	31038000	23952000	30853000	22197000	20533000	23325000	23930000
FBLN2	22874000	23732000	20766000	21829000	20904000	17874000	19287000	20667000	17270000	16189000	16129000	10557000	13607000	14291000	15551000
FBLN5	199180000	146750000	130720000	138100000	141050000	167760000	163820000	174440000	130420000	154360000	155960000	141410000	134320000	176410000	142430000
FBN1	1395900000	1297200000	1099900000	1014700000	1060400000	980290000	950350000	1010000000	946270000	1186600000	1227600000	1037600000	981290000	1095700000	1021500000
FBN2	29114000	25969000	21846000	25562000	23496000	23404000	25846000	23682000	23260000	35802000	31478000	29953000	27425000	35497000	29260000
FBXO7	1633200	3194900	764080	5335400	386660	649960	635430	2345200	1072600	2060900	772880	427320	246600	682490	873440
FERMT2	3489200	3469800	1789900	4198800	3478500	2876100	5291700	3010700	3124800	4408400	4910400	3175800	4464600	4297800	5040800
FETUB	2467600	5178000	1055400	4198100	5234600	2070200	5780800	3442600	4480100	3066600	531170	3888300	3292000	1435600	3938900
FGA	2143800000	2181900000	2150700000	2328500000	1998900000	1790600000	1928900000	2355100000	2299500000	2028600000	2763900000	2399800000	1852900000	2381000000	1876100000
FGA	4430200000	3789400000	3313700000	5016700000	4702200000	4709900000	3291100000	3224000000	3941300000	4038000000	4138800000	3372200000	3629000000	3486800000	2920100000
FGB	2707900000	3221200000	2942900000	3368700000	2256000000	2769400000	2996200000	3142500000	3222300000	2650500000	2418500000	2280300000	2302200000	3604100000	3229500000
FGB	15757000	24742000	6614900	0	0	0	0	0	0	0	504850	0	0	0	0
FGD4	28649000	26057000	30756000	34048000	27457000	23169000	30641000	35189000	21207000	32518000	35594000	24415000	30253000	23969000	28950000
FGG	2498400000	2269800000	2439500000	2364700000	1898600000	1964400000	2055400000	2255200000	1952500000	2259200000	2498000000	2031500000	1933600000	2070600000	1907300000
FHL1	77389000	81965000	75655000	61441000	66032000	65004000	57775000	61604000	55988000	108750000	118060000	77855000	48808000	53339000	50566000
FHL2	349260000	337980000	317190000	266870000	355040000	280890000	379310000	290220000	266130000	594950000	605380000	501920000	273600000	361960000	297100000
FHOD3	143720	62780	133410	81984	108510	64884	86487	93303	48523	112430	72513	50882	66747	56314	80304
FILIP1	367650	879350	339840	515490	701520	567410	491570	364670	346830	409990	383230	476500	287420	667910	385950
FKBP3	1599400	1969300	2077400	2375300	1660800	1601200	2944600	3534800	2407300	1882000	1576900	1211700	1725000	2001000	1617600
FLII	70096	170130	193210	244070	372510	194080	318010	208740	121300	195070	350850	184210	125490	123010	81387
FLNA	17538000	12993000	5691600	3985000	8761900	5602800	4841700	2066800	5291400	2454800	3754700	1078200	1508600	6929100	1030300
FLNC	83037000	78333000	66030000	71101000	87526000	71902000	64434000	63162000	52152000	76292000	67994000	56322000	61544000	62496000	61697000
FLRT1	NaN	NaN	NaN	NaN	NaN	NaN	NaN	NaN	NaN	NaN	NaN	NaN	NaN	NaN	NaN
FN1	3106200	4530900	2512200	4234900	3073300	4386700	2810800	3382000	3183000	2027700	2439600	2073800	2401800	1909200	2183700
FN1	410650000	376240000	339320000	417690000	317410000	358650000	313980000	334910000	324080000	281500000	264370000	248490000	273710000	252610000	268120000
FN3K	1511200	1519900	1461700	689110	553780	628970	620680	879180	644140	869330	498330	477950	746230	477970	614240
FNDC1	0	60368	49442	0	74733	0	0	66340	62888	131850	166580	93624	53459	0	0
FRY	3816600	13653000	11644000	16224000	28945000	5807400	22682000	17557000	10213000	22360000	18070000	13073000	14631000	16913000	20890000
FUBP1	20769000	12886000	14885000	22789000	20729000	20496000	20420000	25942000	19376000	19009000	17395000	22056000	15058000	23752000	16731000
FUS	65675000	46225000	49869000	44374000	52096000	49585000	42946000	54802000	39708000	60163000	50392000	55985000	37769000	51758000	49440000
FXR1	174130	185620	40156	272640	312120	89605	259980	107960	88896	124770	146980	110280	57693	178740	232200
G6PD	403650	447820	214400	337960	243670	239620	249340	309070	217270	1868800	2130500	1457100	266590	398560	280630
GAK	96346	168160	0	145420	119010	0	66951	59653	45539	160710	0	90354	44982	135030	0
GALK1	1484500	1130200	2083300	1357600	3107500	2793100	3364000	2731800	2931900	3575000	5009600	4018800	1183100	3185700	2721300
GAPDH	43188000	38887000	36428000	32849000	40287000	24668000	48881000	22107000	38323000	67847000	82707000	48049000	38794000	52744000	47931000
GATD3A	5470900	5328900	5280200	3507100	2005900	1984000	1987600	2417800	2845600	0	335900	473610	1074500	2247800	1028100
GBE1	750420	583400	626270	446810	1096900	641650	883530	711770	727510	1585100	1873000	1371800	1111500	994670	1126900
GCN1	241530	342500	111700	329980	416180	266950	198190	308250	212480	216610	175520	207270	215790	167100	237570
GDI2	3143600	1246800	2998100	4305700	3368400	5381300	1611100	1249500	2109300	5113900	4761600	3187100	894750	2415700	2334000
GGA1	1032400	0	2613400	1358800	914340	1268300	1652200	848470	1002200	1241600	555140	590420	491020	1656000	1057400
GGA2	0	181360	228960	329910	350640	289760	260120	489600	0	326080	449140	296180	385810	391230	386100
GIGYF1	106780	0	143610	139150	211350	119190	180740	154210	0	120680	111830	227710	139250	167720	151320
GIT2	239470	291980	251120	235210	526910	0	317030	154350	105180	211710	257260	281770	167200	216640	179450
GLRX3	455420	469860	391210	425220	606270	335040	579000	373540	290840	509880	623900	440160	316710	0	506400
GMPR	2488300	1426600	1770400	1522400	1350500	1950300	1860400	1489700	1883900	1563500	0	2354200	1553700	1815400	2279100
GNAS	2090600	1464700	1843500	1033800	1776500	0	0	674350	632040	3073600	1598200	1445300	893740	1534800	914530
GNB4	5369200	5062400	4849100	3122500	5155700	0	5162000	3838600	3493600	6865300	5703500	4232800	5108100	5305600	7135000
GOLGA4	270340	0	189150	380260	216480	182480	194850	0	156390	186080	136930	60063	88304	164080	162330
GON7	418310	657720	633420	640690	953010	576560	702170	935950	595350	1289300	1152400	1155400	794510	0	923110
GOT2	9473100	10335000	7960900	2968400	6704800	3769900	6330500	7547200	5634400	6555600	7450000	6839100	6702900	8669500	5202900
GPT	1722200	1732400	578800	3731300	2821900	1979100	2700200	2197300	1494100	2592900	1957900	3286700	2536300	2918000	2912800
GPX3	13183000	24898000	13863000	23235000	28070000	22827000	0	0	5079900	6464000	5854100	9796200	11888000	10702000	0
GSDMD	243780	735510	503500	442800	421980	354600	328860	328350	647070	1085400	515680	450580	259590	141250	177310
GSN	38529000	40043000	41068000	43525000	33313000	33022000	41060000	37419000	29529000	38349000	48863000	30166000	18253000	23453000	19644000
GTF2A1	19257000	18749000	15255000	11144000	10688000	23176000	26140000	8603900	10976000	17322000	11896000	9274000	12381000	8987800	15487000
GYG1	209740000	153000000	176930000	211690000	185080000	177260000	160460000	199140000	202490000	267120000	247270000	242290000	117570000	132470000	152940000
GYS1	67396000	76642000	68098000	89196000	60005000	70461000	69110000	80350000	64389000	125820000	107990000	100500000	73636000	60500000	71547000
H3-3A	12710000	10573000	2689000	17869000	18284000	11860000	18079000	15127000	12990000	9811900	16544000	6126500	9843700	11992000	16566000
HADH	5870500	4284000	3900700	7246400	4378700	3928800	8475500	3228700	5991500	2922700	2613400	3154400	5405300	4590500	2738400
HAPLN3	14777000	16857000	15548000	19451000	14837000	15862000	19620000	20224000	16475000	16967000	19606000	21634000	16220000	16084000	20988000
HBA	48602000	57274000	32421000	39452000	69071000	34643000	34915000	36044000	33774000	13892000	17399000	21490000	40681000	55221000	36630000
HBB	244060000	221650000	204040000	232320000	211300000	211700000	210840000	204600000	180370000	94250000	103890000	88364000	172410000	215540000	171300000
HDAC10	70172	92350	0	0	61350	63091	0	113450	71861	224290	267810	69986	33289	113180	72129
HDAC6	118360	208800	60453	273060	118660	0	0	94785	0	0	0	0	131960	38320	50999
HEATR5B	0	34803	0	0	41288	27449	38367	39175	36451	30041	51320	46000	51454	58512	52640
HIST1H2BD	8423800	11352000	5229100	5328100	4450100	3472500	7433600	5108200	4463500	7917500	5112300	4774800	4806000	7111200	7651200
HMCN2	118140	0	162930	212640	119890	167990	147770	239160	88610	241460	87566	107630	102650	168690	172220
HMGCL	3795600	3620700	3604900	3649800	2759100	2267400	2890700	2865300	2567300	2228300	1105000	976580	1671900	2366300	1994600
HNRNPA2B1	14214000	15610000	13470000	9558100	11565000	8139300	14021000	13186000	8645900	8510000	8110400	8647400	9021800	9573700	6724600
HNRNPA3	5844600	2802300	8183500	0	502430	564670	5387700	7126200	2711300	488640	370790	2895100	1861500	576710	2262300
HNRNPAB	29646000	21050000	19494000	27987000	25247000	23731000	25837000	29450000	24034000	22075000	24929000	18333000	19365000	20498000	11346000
HNRNPC	0	0	1264900	0	0	0	0	1508500	1603500	1251100	3136400	1376900	1135800	2628300	1120100
HNRNPD	39867000	36481000	45937000	66459000	45623000	30049000	43393000	65429000	31694000	44801000	54537000	38879000	33898000	47507000	35478000
HNRNPDL	6867200	5953400	7167500	7087200	7706400	8245700	7086800	8281600	7169400	2969400	3642500	3402500	2806000	6292300	5644500
HNRNPF	4261300	4350200	4481900	4668700	3212700	3904300	3514200	4533500	4561700	5097600	3234500	181560	2125100	3624200	2574600
HNRNPH1	12455000	12050000	14005000	14943000	24952000	950490	21017000	21013000	20331000	11241000	13840000	14195000	16684000	22096000	17962000
HNRNPK	104710000	128510000	111460000	147480000	102470000	86603000	102360000	99836000	106190000	95182000	63967000	64334000	72804000	99515000	88618000
HNRNPR	2925000	3068400	3916300	2502100	4159600	2638200	2117900	3579900	3342100	2297900	2983800	2052300	1786600	2823500	1683900
HNRNPU	10997000	14537000	13099000	7531000	16572000	4880400	16136000	8095500	11358000	19206000	16856000	18016000	8109700	18188000	14523000
HOMER1	85798000	65825000	57907000	3857400	4913200	4915300	3611300	3308900	4741500	8669700	4646400	7355800	1932300	2262600	3902300
HOMER2	1784700	2132400	2697700	1644800	2020300	3492900	2025400	2991200	1849300	1769000	1157800	1867300	3141500	2645100	2096600
HOOK3	8199000	9703700	6993000	9361300	6966800	6627300	6665900	3361400	4837300	4645400	4589600	3164800	2629600	6990400	5326700
HRG	45272000	54302000	44233000	55802000	29540000	36104000	52283000	26767000	39447000	23137000	29955000	25226000	34078000	34421000	35596000
HS1BP3	1058900	2216700	1114600	0	1330200	1221200	1009200	1029100	1437000	1416000	1101600	916170	951760	1775600	1482600
HSD17B10	84623000	100430000	74466000	111740000	94951000	106000000	86548000	131880000	85676000	208220000	217550000	173230000	135550000	184540000	138690000
HSD17B8	14800000	13142000	14450000	19147000	14272000	15104000	15811000	17056000	17049000	5959300	6403200	4925000	10908000	11701000	11848000
HSP90AA1	25917000	22203000	16226000	21973000	15110000	13742000	19426000	18245000	9961600	41384000	31180000	33095000	18704000	27257000	22598000
HSP90AB1	412230	696240	509440	558870	880640	0	555380	441610	88113	1062100	175660	412570	513090	430150	625880
HSPA1B	33261000	24682000	26546000	28405000	29058000	24933000	28205000	30324000	26613000	45256000	39826000	29135000	28819000	33542000	31591000
HSPA4	32059000	24627000	25871000	27030000	18838000	26025000	25387000	26548000	29195000	37519000	36624000	26524000	22433000	26420000	26678000
HSPA8	50122000	50731000	47904000	47977000	53743000	50468000	51507000	41598000	42943000	74948000	77805000	70328000	50340000	61083000	63035000
HSPB1	950560000	913840000	755730000	884410000	1153800000	837150000	657390000	639320000	603540000	1037200000	1105100000	939430000	731850000	1055700000	772620000
HSPB6	745960000	887340000	706830000	766580000	1372900000	721270000	844520000	918630000	749540000	710380000	527560000	537590000	536880000	648380000	630080000
HSPE1	17511000	17771000	10942000	21820000	9715800	11571000	12787000	15804000	10726000	0	0	0	3077300	4166000	2636000
HSPG2	690890	629440	0	796060	0	788670	591600	1072600	913780	568370	652820	540150	560800	611680	785280
HSPG2	512950000	466020000	451170000	555000000	406970000	450310000	456610000	482520000	408610000	412380000	418420000	347580000	396720000	445190000	426390000
HTT	39913000	32809000	29570000	41908000	42222000	31887000	32562000	28065000	32904000	47856000	38264000	30370000	33333000	35552000	29255000
HUWE1	1767800	1187700	1636400	1702000	1724300	789500	1564600	1949500	979450	1052200	890010	1053500	584900	1365500	1075900
IARS2	104710	103040	68423	115770	114400	54720	102290	81505	99939	82906	63645	67602	51538	42275	41526
IDH2	33144000	35027000	22163000	27065000	28142000	20578000	24949000	21832000	22992000	29063000	29847000	17322000	19453000	17752000	16954000
IDH3G	25207000	24328000	22609000	35085000	19289000	19652000	24831000	26412000	22442000	10071000	10920000	10294000	12895000	7614700	5619700
IGBP1	10376000	9019800	8465200	8597300	7863500	8752600	7523500	6814600	6092400	6469200	6916100	7718000	1590700	6820800	1604200
IQGAP1	617650	1541500	943010	560560	605310	673620	1072200	947210	81615	2674300	1506900	1262300	722780	894840	205160
ISOC2	68737000	78581000	50897000	49816000	39422000	56760000	49411000	52695000	68844000	18158000	26537000	26158000	40008000	41672000	48071000
IST1	5673000	6054000	2990100	4645000	470460	7043500	2640400	530330	3096000	2499800	4450500	2328600	1867900	969180	2229600
ISYNA1	9807500	8828500	10312000	13040000	11876000	8820600	9812600	9938400	9581200	12425000	12266000	8255100	7863700	9184100	7032600
ITGB1	3845200	3253300	2985100	3216800	1965500	2352000	2712800	3093100	1349700	2236000	2714600	2199000	2671400	6407900	3553300
ITGB1BP2	2207000	2022300	1825300	1707400	2416600	2249900	2224100	1989400	1618100	2375600	2465600	1661200	0	2061800	2368600
ITIH1	30368000	44707000	35912000	40342000	37314000	30927000	23192000	33376000	35029000	21823000	32167000	18385000	30135000	42401000	29679000
ITIH2	37657000	57296000	44829000	36786000	41568000	36511000	44857000	38521000	42644000	41103000	41611000	31265000	41234000	44297000	41000000
ITIH3	38604000	37449000	33806000	36406000	28305000	27323000	24617000	25451000	20907000	26073000	22802000	20425000	14921000	20445000	18988000
ITIH4	86231000	96660000	79480000	72393000	76951000	76783000	75398000	67322000	66651000	260540000	278890000	210840000	52652000	76893000	66850000
ITIH5	8861200	9223800	8121300	12522000	8421700	9581300	10567000	12120000	8063400	5300700	7896300	6414300	5823300	7185500	5691000
Jup	55069000	61359000	52498000	46098000	51491000	35754000	53396000	45152000	48270000	72211000	64970000	54749000	47025000	54893000	46048000
KANK2	3575100	2528300	2729100	1944800	3364700	557470	2261700	1557400	2083500	2339400	2294900	2730100	2495900	2363300	2472400
KHSRP	17232000	12991000	20873000	17055000	13327000	15234000	21844000	20225000	17567000	17363000	16065000	19053000	14677000	17312000	21944000
KIAA1109	NaN	NaN	NaN	NaN	NaN	NaN	NaN	NaN	NaN	NaN	NaN	NaN	NaN	NaN	NaN
KIF13B	589300	653170	310690	552100	771870	264650	420650	540880	522540	181730	319910	0	524320	361170	447210
KIF5B	6933600	7910600	4933700	9546700	7562000	5382100	6886500	5967000	6204000	9465600	6846700	8191300	6702900	8780200	8607500
KLKB1	1873600	2042500	1526100	2131500	1371700	1704800	2496900	2771400	2199600	1718700	921500	1347400	1774900	1479500	523900
KNG1	4520800	5465800	5170600	5473500	5468200	4045000	5840900	5617600	5741600	8645400	8396200	9249300	5424100	6340000	6599900
KPNA1	18205000	13494000	21378000	16662000	14740000	11974000	13002000	14960000	5037700	16037000	15751000	12152000	11911000	18608000	15051000
KPNA4	258820	244790	148290	566460	462280	375030	341850	214970	386800	756830	411910	281050	257790	323610	113040
KPNA6	83831	249220	476580	700020	422680	195230	309750	206440	457930	276860	309000	256270	136440	165250	280930
KTN1	1057200	1209800	1078600	860660	1308100	945700	1328300	559130	640910	990850	745440	818510	754800	801570	847730
KYAT3	5513700	3836400	4549200	4051400	6424300	4102700	4855100	7118900	6665800	10434000	7205300	7147200	13324000	14880000	10382000
LAMA2	0	0	402110	614170	588550	777670	635750	0	0	0	533420	561610	0	756370	0
LAMA2	98160000	87589000	99452000	111100000	84531000	95925000	95463000	112310000	90948000	102170000	93930000	92843000	73689000	72609000	88497000
LAMA3	1521500	1249300	515220	1307600	1266700	1316500	894380	964650	741770	776600	865490	568720	619440	806170	856500
LAMA4	28476000	23212000	24613000	26766000	22351000	23963000	28741000	21383000	26440000	23361000	21480000	18728000	22213000	30177000	24803000
LAMB1	67028000	63343000	44021000	71722000	45156000	57320000	60396000	49502000	54058000	53532000	45858000	45393000	40465000	38898000	39329000
LAMB2	159970000	175460000	142260000	182410000	155520000	189370000	163290000	164830000	120760000	117590000	124570000	97382000	120230000	146360000	123630000
LAMC1	242600000	259160000	209130000	263840000	253570000	284730000	228170000	236100000	237190000	204860000	196400000	169660000	184630000	201810000	193700000
LASP1	1849000	1328000	1521600	1245900	0	0	0	0	1634400	2374400	2095800	1619500	0	2315800	615020
LCP1	324540	276370	17348	448140	459160	402580	202230	566100	250700	1288000	894630	359840	315230	423830	401850
LDB3	1776700	2212100	2031600	2534600	2179800	2354400	1578100	1051600	888980	1800500	2280900	1991700	2363000	1351400	1151200
LDB3	626120000	617610000	619620000	611980000	706140000	624660000	616450000	622450000	584870000	942070000	898260000	840050000	758240000	961280000	693640000
LDB3	2491100	2941700	1568500	0	42457	0	0	32133	0	0	0	0	56076	62185	49101
LDB3	617700	679150	588370	0	100040	96532	84730	84414	74400	104050	78668	0	99834	0	91712
LGALS1	27655000	29043000	19530000	20623000	25521000	20531000	16665000	16542000	11556000	54284000	43598000	42532000	25159000	24972000	31304000
LIMCH1	408860	961460	510400	144520	755040	834570	609760	799900	550270	788510	1005500	573860	593160	541640	618460
LMCD1	704610	591780	0	126800	0	0	0	0	172990	654730	0	0	0	0	0
LMNA	2561400	1829000	0	0	0	1103000	0	0	0	1540200	1962100	0	0	953440	863370
LMO7	13849000	10900000	12600000	14341000	18261000	14897000	15978000	13856000	13760000	14555000	15437000	13092000	9951900	13669000	13479000
LMOD2	2054500	4781700	2778200	2027900	3228400	5401000	4309700	3595700	3289600	7364800	6350900	6194600	4552200	3181700	2538800
LOC100154071	13378000	19386000	8995000	14497000	8400900	9661900	17066000	6841500	7393500	6554100	7722900	5785200	6094700	10873000	7099100
LOC100156325	5606300	5363100	5228600	3415800	4484100	3999300	3636300	6729900	1893900	7049200	10264000	4777600	3326700	4709500	3646500
LOC100156325	1212000	0	0	0	1105300	0	948310	893590	1035500	0	0	0	1896000	1329200	1760000
LOC100158003	104950000	101210000	84463000	84354000	89600000	63849000	94448000	113520000	93613000	78557000	114870000	63345000	72117000	124980000	81172000
LOC100522401	60891	157130	119750	190010	155610	64592	103220	160730	71230	69404	51420	48111	51991	138780	83749
LOC100524873	6340500	6044500	3473700	3422400	3670200	5065800	4888600	4299000	8714900	1779300	3589800	2358500	4866500	9507200	5923400
LOC100622780	0	2658300	0	3497400	1790100	3083800	5002400	3339600	2197500	3524900	0	3424500	1832500	2545000	3091100
LOC100624590	0	0	0	0	0	0	0	0	0	299300	436920	270370	261950	208390	297310
LOC100625180	4426800	3601100	5495100	3976800	4018300	6040500	3700500	3892600	3414300	6094300	4713700	6700800	561410	0	0
LONP1	3685900	3519600	4977000	9333900	1689800	3297000	4054600	2874900	4043000	207490	189190	1504000	720180	2328000	1505000
LOXL2	0	322960	215350	16262	0	20625	17446	0	0	0	0	0	0	18903	16489
LPL	3467300	2442900	2260100	2563800	3547500	2644100	3741500	3539700	3535200	2820700	4245300	2776200	2123600	2970600	2536000
LPP	32803000	20116000	20402000	20064000	26898000	18956000	19512000	21104000	21979000	15943000	19805000	13047000	12101000	20006000	11699000
LRRFIP2	0	1997500	2583100	2556800	2740700	2739100	4237100	1634800	3127400	3177500	3671900	3231700	2664700	5306100	3754000
LSM14A	2185800	2045300	2675600	2591500	2059000	2178900	1872400	1962400	0	1549500	0	1775100	1866200	1687300	1453100
LTBP1	2203800	2346300	1781100	1728300	1676700	1689900	1487500	1621700	1421200	808940	740820	729960	1408600	2004900	1436400
LTBP2	2835700	2573000	2013800	2472600	2712800	2173900	2343900	1772200	1733800	3333800	4076900	2182800	1785100	2539400	1871700
LTBP4	39351000	32466000	27785000	35721000	34379000	35235000	34382000	37178000	32038000	24645000	27358000	23282000	24664000	33701000	25928000
LTBP4	817840	787020	612530	261250	209780	219540	160700	216400	190840	32811	113400	148960	141590	180600	61270
LUM	670510000	504000000	395810000	591680000	524930000	504280000	469150000	443050000	390960000	523750000	477490000	419530000	392140000	425450000	461730000
LYSMD1	761510	847080	685570	1399600	1030700	1331800	883700	1334100	1320900	1076800	1108000	875200	855530	949370	850740
MACF1	100160	64219	21420	117950	160380	26335	98905	262610	31681	106580	537990	830960	52507	523720	472080
MACROD1	2090600	2562500	841190	938520	1079000	1442800	653120	1865600	2009000	1122100	1233100	614180	1021400	1718600	1104400
MAP1B	2075100	1433600	1658800	1335700	1887900	1718800	1680900	1312900	1450600	2140300	994600	1529900	1230100	1362800	764820
MAP1S	348200	898840	385950	683000	758130	283300	1057500	668580	604870	621280	462540	785930	418940	527510	921730
MAP4	6482000	7776100	5939400	8274400	7990400	6600700	5799200	4996200	5379800	7752400	6927800	5816000	6164200	6564100	5245600
MAPRE1	11864000	11000000	10217000	18155000	13776000	7959800	7054900	10671000	6805300	12223000	11524000	12954000	4832000	11802000	10748000
MAPRE1	14500000	8908900	11269000	14405000	13067000	13754000	12086000	13539000	9833200	0	9332400	12628000	0	8662300	13212000
MAPRE2	1252700	982710	1100500	1491800	1402100	1445500	1324200	1262400	1073100	1452000	2011500	1081500	859660	701240	1139900
MAPRE3	3132900	2308100	2179300	3369500	3081400	3337900	3142500	3452400	2867900	3326000	3490200	3395100	2698500	2759200	2694200
MAPT	602170	527680	628920	766960	962870	904560	800420	1027100	853880	0	0	0	329960	551100	538630
MATN2	5900400	7363600	7638200	5415400	7702600	6157800	5959400	5333900	4127800	2939800	3128100	1401400	1663400	2339500	1661200
MATN4	264110	658940	0	768320	0	0	503710	284640	322420	602590	0	0	0	0	455830
MATR3	4744800	3993800	2649800	3293800	3461000	2336700	6133200	2659800	3263400	4542700	3199100	4330100	2560300	3846000	2969300
MAVS	3764800	4764100	4452000	5024300	3395700	3097300	8786500	4991100	2580100	7158700	5770800	4475900	1470200	1802000	1621300
MB	5988300	5461400	2307500	7016300	5437000	7217600	1655000	9324100	5664500	15482000	6533300	6204400	5052400	5730900	4106000
MDH2	24669000	26502000	25038000	15808000	20433000	21786000	25126000	17683000	18613000	19038000	20084000	15943000	13543000	16858000	15964000
MDP1	1086100	0	0	1327400	0	807100	0	1525500	880660	0	0	0	0	759610	1012100
MFAP2	137820000	141360000	124490000	77451000	69105000	56136000	62967000	67483000	53576000	89181000	70655000	69178000	56044000	82716000	53646000
MFAP4	122670000	149480000	91668000	294640000	197160000	128750000	154090000	93041000	98088000	198170000	239100000	295520000	144660000	92118000	131930000
MFAP5	52455000	49540000	18430000	20384000	30012000	20258000	29340000	27791000	22942000	27732000	26201000	20592000	30394000	41521000	24823000
MGLL	526040	427100	457500	569900	865780	308050	781670	366290	224560	1761400	1228800	1105000	549300	668210	830260
MINDY1	0	0	0	1263000	0	0	0	628800	307220	989820	673000	1063500	0	0	366700
MLIP	30287000	38620000	29141000	29501000	42657000	36778000	38453000	35162000	32374000	36044000	37255000	32315000	33397000	40112000	42075000
MMRN2	4397200	3922000	4688500	4056600	3040800	2894100	2834200	5078900	2847900	4464100	3216300	2663300	2795400	3617100	3491300
MPC1	3708000	2085000	2733000	0	0	0	2221900	0	1919200	1987200	0	0	0	0	1797800
MPP7	138120	212510	210800	446270	258300	112800	231380	112810	351460	748400	253550	259690	211370	216400	184650
MRI1	3217900	4495900	2330300	3719400	5559000	4124100	1713100	3653300	2727400	1786300	2331900	3294600	5714300	3858800	6308100
MSN	2065200	3646000	2318900	3318600	2323300	743250	2069600	2387800	1507200	1857200	5311100	4102300	2428200	3822300	3439000
MSRB3	13294000	10359000	8418600	17638000	11686000	12734000	9406100	9207800	11684000	14938000	7428800	8363300	6053100	8979800	7281800
MT-CO2	7050700	3706800	2272900	3208900	0	7370300	4959000	6881200	7907600	0	0	1374400	3047100	7308300	0
MTSS2	2920000	1937400	2120400	1962500	2815700	2796700	3469600	2910300	1764700	527710	1686300	1809700	1847800	1502800	2471100
MVB12B	0	2765100	5166200	2492300	2881600	1977900	3633700	3361000	3430700	2575900	2256600	2751000	2135400	2686900	4175400
MVP	85930	147560	115890	229730	183680	0	245000	223270	101600	39261	0	0	69672	55132	71815
MYBBP1A	191660	153540	219580	128960	109600	188560	160170	84404	108130	162120	155030	167300	113930	202160	177060
MYBPC3	511610000	487580000	422130000	509930000	579870000	436630000	424300000	427810000	341330000	714290000	541040000	544880000	525540000	565590000	546620000
MYH10	3905800	6461000	5672800	2508600	3846400	2167100	2872900	6501400	5377100	5155500	5812100	5005700	2726100	3702600	3482700
MYH11	3740700	2735400	988560	706670	940900	143100	526880	39503	429170	488410	734300	330060	318570	0	0
MYH13	3436000	3550500	3120100	3410300	4689700	3981400	2578400	2233000	2262600	2723400	2573000	1266500	1867500	2496400	3066000
MYH14	1357300	1163500	731090	1638900	2611400	627510	969270	1383700	698070	1747900	2043300	1386600	412740	1407600	1995800
MYH7	384970000	331210000	324870000	356860000	477370000	407050000	344990000	294510000	252250000	392040000	434570000	315540000	289070000	398300000	347470000
MYL2	17637000	23846000	20460000	27033000	28321000	18967000	25030000	17546000	13200000	18935000	18498000	14592000	9177700	10892000	18353000
MYL3	209700000	209890000	182500000	160270000	183640000	152490000	171740000	168170000	140440000	177030000	185120000	186760000	124820000	213500000	147640000
MYO18B	378310	0	275230	252970	292120	463710	392430	119550	200690	150200	465910	261840	237350	310490	379120
MYO1C	1797500	1320700	1391700	953220	1374300	854170	1536500	1487900	1314500	1635000	1898500	1546100	1323700	1395100	1562500
MYOM1	31120000	43059000	27818000	36465000	45810000	33480000	36396000	26947000	22125000	43993000	38774000	43294000	39379000	50698000	43867000
MYOM2	23680000	19121000	22415000	31818000	24888000	25303000	20726000	19993000	18596000	32034000	26271000	23812000	32734000	32285000	30197000
MYOM3	9375400	8209900	8848400	9779000	12130000	8400400	7829900	5569100	5172100	12185000	13946000	14126000	11600000	11840000	10135000
MYOT	39032000	42083000	28756000	24373000	37558000	24252000	34077000	19295000	21708000	32026000	59891000	25869000	41851000	38366000	38552000
MYOZ2	315350000	397800000	363890000	325170000	427680000	290580000	383830000	333960000	290840000	661740000	428730000	473700000	357110000	463300000	416600000
MYPN	5227000	6188300	3670200	5235100	7332000	4459100	5038700	3727900	5550600	7302800	6305100	4056300	6206900	5265400	7735800
MYZAP	1706900	1296700	1598000	1964000	1324700	1689600	1208500	1189600	0	0	2888800	0	893170	1923900	1892600
NACA	15668000	24006000	32039000	30153000	23510000	34534000	27109000	24111000	27835000	32443000	24549000	22686000	20422000	18511000	23000000
NAP1L4	1809900	4737900	2877100	1649600	3345500	3461800	1038300	2897600	2880000	2540700	3314900	2001600	1722600	4201400	2594900
NCBP1	1822000	2202500	1848300	0	2148100	1957300	1447500	1491200	1320800	2770500	1920300	1427300	1077900	0	2341700
NCL	7118500	6082600	7327200	3727800	4593400	3563900	5504100	5282500	4713500	8836600	7904800	8110700	5263200	8377400	6278400
NDEL1	552400	722980	739530	1041800	438140	897050	831990	764510	735120	787800	342390	371720	697600	578170	1149900
NDRG2	227600	0	0	1373400	191620	1430600	121980	159920	113770	5467900	2371000	201750	2816100	313580	267640
NDRG4	22310000	22329000	21784000	18047000	28152000	12356000	26284000	15166000	12934000	25274000	23942000	26030000	18568000	21862000	20158000
NDUFA10	2127200	2358700	1718700	1688400	1253600	1780600	2769900	0	2416100	2348300	1971300	1318300	1514300	2273900	2033200
NDUFA4	6842700	9354200	7193400	7092900	8067900	8479900	7573200	7339500	7405800	5730800	6891900	2874500	7182900	7163900	11087000
NDUFS5	3997600	5472800	5337500	6297800	6072400	3636400	5760100	7708000	3176500	3915500	5762200	2796300	4855100	4185400	4317100
NDUFS7	2482400	4381300	745550	1982100	3825700	1272300	1145200	3426700	0	3638200	1520600	2189800	2171400	2371700	2976500
NEBL	77698000	72258000	72291000	67363000	84729000	63234000	64716000	60635000	48905000	94640000	107250000	94760000	74037000	96179000	85521000
NES	4155700	4861000	6380100	3947700	5588300	3861100	3818500	3411200	3361700	4907200	5027600	1977500	3736000	4149100	3013800
NEXN	5149900	4639600	4833600	4957100	6764200	4691800	5158400	4393800	3943200	3943800	2291200	2596100	3042800	4284900	4123600
NHLRC2	4092500	3524300	4431700	6211600	5888800	3563200	3779400	4163400	5119000	6481000	8829700	6620400	4051400	4827700	4628600
NIBAN1	1036900	1006900	981460	1507100	908120	698470	1337100	0	798250	0	850180	347880	0	547620	625280
NID1	130780000	135480000	126040000	170890000	127170000	132860000	141860000	139270000	143560000	152540000	181140000	154330000	112210000	122740000	127730000
NID1	3420400	3337300	3414100	3413400	3801500	0	4363400	4156100	4959400	4667200	4432900	5959400	3413200	3455100	2974800
NID2	145920000	157570000	130220000	149570000	145460000	127200000	145940000	174280000	149980000	134480000	147060000	117670000	126310000	106450000	115450000
NIT2	10170000	4916700	11377000	10264000	8216300	6853900	9947500	6486100	4006500	32374000	31951000	29588000	14593000	19293000	16442000
NLRX1	NaN	NaN	NaN	NaN	NaN	NaN	NaN	NaN	NaN	NaN	NaN	NaN	NaN	NaN	NaN
NOL3	66409000	26347000	13940000	79298000	64364000	31910000	93121000	79764000	83892000	53004000	49777000	72835000	43998000	62736000	94326000
NONO	1966200	2372800	994610	2497800	1659000	489070	3092800	1307000	908940	1757800	772990	525560	734470	818530	1050500
NPM1	1539100	1670900	1386600	0	2038400	2231600	2245800	2046800	0	2413300	1711300	2887700	1116000	2087700	0
NPNT	281600	913690	0	486820	211030	215860	206690	240570	175270	675730	502100	387300	409610	509120	434060
NRAP	7545600	7291500	7463800	5601000	8364000	6555000	6652800	7143100	5659100	9004000	12211000	7513700	6476100	7518400	6474600
NSFL1C	43269000	35044000	36342000	43897000	38203000	39754000	41748000	42622000	36991000	34810000	34615000	27080000	43613000	43546000	38493000
NT5C1A	73229000	68503000	74162000	86762000	59165000	73950000	65618000	79763000	69198000	53853000	61221000	52239000	51491000	66367000	59027000
NT5C2	523700	672510	331150	261520	691020	591670	512940	388030	248860	984810	0	193000	0	202770	292480
NUCB1	447450	575580	393410	308030	390080	531540	0	0	277930	248230	489360	0	0	0	0
NUDC	4632300	5068800	5904200	6085000	5232300	6253200	5355800	4818100	4107900	7352100	8758800	6194200	5455200	4657100	3853300
NUDT21	1153900	1268800	269250	1999600	1494100	1015800	524200	1385600	1016300	1093800	1453300	916990	0	1343300	1004800
NUDT3	12561000	7379000	0	6894300	4691000	10215000	13010000	11025000	12392000	5996300	14071000	11791000	9705400	11392000	4984000
NUMA1	1268800	1713700	2216800	1727200	1258800	855450	1465800	1003800	1698900	2655500	1724100	1822300	1471900	2982100	1470600
NUP155	0	258520	18147	0	539420	217220	0	280580	111360	147950	188410	137530	0	192180	145450
NUP214	0	195950	140650	207650	275300	0	139070	230320	165560	0	0	159530	222550	233590	181510
OBSCN	23715000	26358000	25653000	26326000	35829000	25972000	25230000	22657000	18492000	24793000	27045000	24401000	22052000	28857000	24156000
OGA	686990	531480	564230	0	893920	577190	1709600	559330	656390	2527600	1098800	695480	552190	855300	2352800
OGN	5111100	7454100	9565200	12113000	10030000	5479500	12513000	10940000	6421600	7307300	6368900	11789000	7033600	8371600	10243000
OLA1	43634000	25561000	21573000	32626000	18776000	28996000	19844000	27143000	24217000	18313000	23711000	17635000	19389000	22588000	21275000
OPTN	2352500	3595100	4099100	3340300	3223300	2712300	3527700	1994500	907160	1999900	1321100	1575500	1247600	2333400	1653200
OSBPL9	211880	169040	105250	285550	208460	189620	199360	178660	176940	339300	262750	171420	0	185330	0
OSTF1	269420	760880	702770	799230	626180	0	829270	516490	606180	698340	705710	809850	423290	583450	482690
OTUB1	33398000	50061000	37678000	44213000	45326000	45116000	48819000	47427000	52590000	47535000	35289000	40538000	41106000	16453000	23279000
OXSR1	7700000	5412000	6291200	7762100	7786100	8940600	7424700	5262100	6254200	9417100	6442100	7847600	5352500	7334600	6787700
P4HB	6454400	5718200	3887900	4560800	5823700	4983900	5875600	5890100	5254000	6793100	6272100	5046700	4641000	5400000	5537600
PABPC1	1442100	1910700	1308200	2000900	1408500	1546400	1181900	1445100	1338900	1229500	1270600	1247200	1271100	1739700	956000
PABPC4	45847000	46806000	44414000	61910000	54404000	38497000	65385000	61137000	55487000	43768000	46830000	46441000	46431000	62659000	59951000
PACSIN2	1121800	1039000	1245400	1143200	0	0	1066300	0	1401500	2395200	1470900	0	1223600	1009400	1200400
PACSIN3	5150500	4214200	2468600	0	3870900	4454000	5158900	5112100	3100900	7408200	0	5185600	5150300	4834300	3584300
PAIP1	3521100	2931000	4441800	5450700	5226400	5891100	4467600	4628300	4450000	2757100	2301700	845960	1543000	4603400	1547500
PALLD	4261900	3582600	3351400	3071200	4601900	3251300	2706400	2847900	3596800	1562900	2826000	1605400	2936900	4177400	2102500
PALM2AKAP2	4899300	2026100	1825700	2155200	1828800	1241900	2422800	2548200	2705700	2699100	3848800	2497500	4530300	2450300	2268700
PALMD	18754000	23277000	19839000	17211000	24237000	18007000	21264000	20356000	13476000	23851000	19463000	22466000	20438000	21672000	20957000
PANK4	208780	448340	125220	368600	0	225890	367950	183670	234190	376270	277460	267330	304650	288280	330740
PAPLN	8447900	9095700	10216000	14687000	11479000	11591000	9246100	9950800	9420400	8071100	7710600	5791000	7370800	5958900	7014800
PARP1	162690	137780	156980	129510	0	0	0	0	96724	169450	150560	116820	0	0	171660
PARVA	12056000	11811000	9337600	14448000	10965000	8166500	14106000	12500000	7076600	9643000	13687000	5942100	8901500	11273000	9516200
PARVB	4143000	2054800	3484300	4388400	3613500	3478100	2983500	2346500	2274900	1431800	1718900	1881100	1972200	1269100	2689500
PCBP1	100530000	111090000	98801000	120100000	100840000	115330000	105270000	104770000	102220000	93497000	88476000	93851000	95365000	106470000	87378000
PCBP2	48137000	51470000	38828000	62910000	52278000	37861000	39734000	55068000	45458000	37511000	36398000	43216000	30773000	55289000	33235000
PCP4	35461000	34716000	44642000	36941000	30653000	27759000	25469000	30332000	25946000	25356000	24550000	24778000	24770000	24762000	21782000
PCSK9	594870	880100	538690	778050	554340	585600	616290	441370	367050	459610	380630	0	501010	544000	1166500
PDCD5	109590000	75540000	87567000	117800000	90235000	93064000	122570000	98138000	90424000	138260000	102250000	94043000	97570000	82805000	83618000
PDCD6IP	61821000	46570000	68154000	73305000	64074000	62270000	67547000	74661000	66907000	63651000	62363000	51552000	57215000	79788000	69309000
PDE3A	1415300	1039700	1252600	1792300	1667700	1186400	1393800	1325800	1097100	1239300	1906000	1584500	1214900	1294900	1096700
PDE4D	1385600	1524600	1595300	605790	787110	999120	1047300	1406200	533250	2292100	782180	1211800	1136500	1246000	520790
PDLIM1	63401000	54757000	65284000	61449000	102430000	78959000	66006000	53965000	70777000	92676000	97622000	69787000	72506000	94243000	78587000
PDLIM1	157760000	140360000	151550000	153730000	161580000	148740000	124590000	155800000	128650000	219560000	165140000	179620000	157420000	177770000	176660000
PDLIM2	633810	263290	169680	147460	251910	0	333630	274640	192700	178220	207840	0	0	244740	227900
PDLIM3	12102000	9026700	6269700	6961500	7385300	5618900	7466700	6938800	5962600	7899200	7987200	4945800	5044100	7166900	7014900
PDLIM4	13869000	15259000	11937000	12225000	12185000	14099000	13915000	14471000	11494000	11861000	13034000	12628000	12654000	11733000	10499000
PDLIM5	249590000	244870000	219280000	243960000	280150000	279900000	214230000	276270000	206730000	274630000	371570000	309210000	294310000	374220000	270850000
PDLIM5	11130000	8662200	16053000	18380000	14736000	14172000	9055700	9232600	4571000	9593300	6643400	12628000	10960000	10413000	10110000
PDLIM7	12903000	13883000	8466400	5945600	11825000	4833700	6828600	3414000	3807000	0	4176300	3947200	2778600	3918700	2627400
PDXK	2176200	1721800	2744700	2351100	3272900	2149900	2798500	940730	1927800	4327700	3392800	4244200	1070900	2169700	1994400
PEA15	3572900	1299800	0	3918100	0	818580	0	0	0	3268800	2141600	0	0	2704200	3743600
PFKFB2	3721300	4774900	5312400	6536200	3937300	4795700	4943800	5543200	4960500	2759000	3513800	3557300	2516700	4212600	4561000
PFKL	1561400	1631300	1298600	1062000	1112700	1207100	1210200	1071200	1051700	905880	665840	648700	541870	291740	727280
PFKM	12809000	13632000	12286000	13652000	15671000	11720000	12310000	13568000	10718000	5814300	5474100	4807900	10811000	8371300	6310400
PGAM1	54698000	47035000	44057000	42564000	62498000	45551000	63153000	43534000	41710000	101050000	109420000	91760000	43000000	54102000	48794000
PGAM2	9873300	8536900	7433400	7288400	12361000	7904200	10206000	9875000	6296800	16588000	17342000	14404000	8804000	11007000	11902000
PGM5	469800	1203800	300500	327080	1622400	236280	578360	0	0	425210	171360	227170	358470	338660	0
PHKA1	954080	1038900	866760	1101800	584840	1119000	821990	826490	0	0	0	0	396120	692120	673410
PHLDB1	343350	683000	0	564640	811600	0	238270	202830	599860	392700	773500	186770	434480	226940	165780
PHPT1	1929000	1806800	1669100	1443800	2978300	1415800	0	1183900	1253900	5247900	3749100	3297400	2415500	2238600	3282400
PICALM	37490000	30052000	33244000	34498000	29898000	26275000	25113000	25868000	33528000	21927000	24444000	20321000	22126000	22868000	28288000
PIP5K1B	76971000	26156000	34845000	27676000	29611000	38421000	23553000	38021000	23886000	22381000	29249000	16752000	21541000	30327000	42518000
PITHD1	2105400	2518300	0	1733800	1433200	2287600	0	1951700	3634000	3074100	3556600	2913200	2110500	4909800	3302500
PKIA	5226900	4221500	4418700	4893600	3085400	2784300	4377700	4630800	3669300	3355700	2818300	2725000	2598400	3971300	3105400
PKM	6115000	5018400	4328400	1496100	1818700	1333100	1866400	1999800	2051300	2311700	2299700	1745100	1312000	1689500	1365300
PKP2	115360000	121440000	100900000	91638000	139160000	98897000	107690000	97404000	90426000	91467000	95297000	115150000	75979000	112520000	91948000
PLAA	1934200	2258700	1800800	2707300	2455100	1989800	1988900	2052100	2026600	2121000	2036000	1007500	1944900	2614400	1826900
PLCB3	190830	133490	109310	175230	128550	0	169450	223780	48566	228100	160780	216030	210960	138280	152780
PLEC	77384000	76687000	73405000	71578000	95390000	69391000	64801000	65932000	54304000	69870000	73483000	57727000	65061000	76363000	65600000
PLEKHA7	6504000	5931700	6906300	5589000	7240700	6330100	7380600	6975300	5880100	6560400	8805200	8451900	7233300	8063000	7030800
PLG	10072000	8156600	8164800	9451900	6841400	11479000	8454400	14082000	9554700	12860000	10864000	9678200	0	0	0
PLG	212160000	227530000	200240000	232770000	191030000	184470000	192040000	200060000	203490000	232380000	243520000	219590000	140740000	175780000	148060000
PLIN4	4504900	3916700	4285100	3728000	5166500	4389500	4288100	3116100	3799800	3694600	3753900	3555600	5774200	5069600	3718900
PLPBP	2916000	2369400	0	0	2907100	0	2359200	2803300	1747700	0	2544000	3057400	0	2647000	0
PODN	801540	83426	39234	0	205010	114450	54144	81380	0	123650	178030	125950	131780	165650	961610
POSTN	198780000	183390000	183590000	245350000	204370000	196670000	182650000	246680000	168560000	183970000	173690000	154170000	132000000	180150000	173060000
PPA2	0	0	0	0	0	0	750770	0	0	0	0	0	0	0	0
PPIA	6658600	2006700	7228000	5385900	0	1310000	0	2666500	2016400	8534600	0	11917000	9701200	0	8078300
PPM1E	27349000	23673000	23628000	29717000	28076000	24134000	25209000	23790000	25036000	12244000	11186000	13087000	16347000	18957000	24429000
PPM1F	71127	160780	169900	0	158180	0	95882	91382	252080	426630	285420	137350	95465	0	0
PPME1	2957500	0	2747100	2497100	2348100	2348400	3341000	2504500	2752300	3737600	2851200	2373500	0	0	1539800
PPP1CA	0	1289100	0	431080	0	1260700	1976800	0	0	0	0	0	1746400	0	0
PPP1CB	13099000	13472000	10256000	6266100	10687000	10479000	10344000	9759000	10294000	13791000	10202000	8125300	9582800	8203800	5927300
PPP1CC	3331100	2390000	2060800	3085700	2009700	2299400	1641700	2300000	1491400	2547100	0	1860500	1805400	3802800	2654900
PPP1R12A	396780	953750	630170	477520	1005900	584370	800090	446600	428210	643980	1330400	800790	560250	595900	781120
PPP1R12B	1438700	1737500	1812000	1815300	1578500	2366700	1976400	1762400	1566800	2149400	2061700	2055700	2592400	3215500	1947600
PPP1R13L	5014900	8515300	4432200	2257400	2096400	2040600	4122900	1705300	3560900	3409700	5435600	2799000	4028300	3317100	5040000
PPP1R14C	47933000	72407000	91435000	86546000	26628000	72400000	94293000	44895000	93989000	66585000	104710000	78952000	24099000	48853000	76259000
PPP1R7	26480000	33336000	31514000	49929000	42610000	54989000	43660000	49946000	36242000	58016000	57274000	53281000	43558000	43804000	44391000
PPP2R1A	2786300	5170100	3807300	4513700	3031600	3273400	2212600	1862000	1495600	3293200	6327700	3059000	1892200	2286700	1962000
PPP3CA	0	576150	392620	666900	0	616060	429990	0	507990	738360	547670	862150	644320	529370	576590
PRDX1	10145000	6217400	6101500	9635900	12664000	9169700	4641100	8439200	5214300	2492900	9021400	8757100	4996300	7787500	6924600
PRDX2	5809200	6444000	4142800	5270800	5283600	5684500	4698200	4828200	4728600	8852400	11334000	8411600	4699400	6856200	5223400
PRDX5	1804100	0	1788800	0	2509000	1075900	1179400	0	0	3143400	0	3740000	1254500	4543400	2307600
PRELP	56050000	54763000	45675000	50398000	43819000	48396000	29399000	35892000	26958000	26865000	32797000	31015000	31493000	24745000	30686000
PREP	1117500	931160	736390	782180	1193200	796230	561830	647240	575120	0	994640	1037400	641030	681710	0
PRKAR1A	4576400	4105300	3836200	2780300	4385100	2403800	5370500	6697100	2727400	8396600	4165700	7091500	8227700	3683500	5012900
PRKAR2A	19374000	20948000	22095000	30957000	35739000	20310000	27126000	10124000	18351000	44841000	38999000	36661000	21993000	35580000	23502000
PROB1	4262900	3257200	3470500	4878500	5338600	4733400	3144400	2591700	4079700	3156700	3533300	4205000	4767000	5929000	4740100
PRRC1	1352900	2306700	1481100	2080500	857180	1175000	1096900	0	1487200	1373900	453140	757420	0	1002800	714910
PSMC4	1280100	553910	668140	376510	402080	299260	0	630510	250560	500770	480680	599830	0	399460	0
PSMC6	1246800	1300100	1180500	1978100	1033900	985200	1400300	1443500	1504500	0	1287100	1995400	1290200	919790	981090
PSMD2	377060	195370	197130	384120	423800	312780	271750	199230	137850	155570	158750	132880	117480	145030	151610
PSMD5	71091	109070	49570	87651	112540	67116	94882	50731	46038	103210	129550	145070	95361	53496	100410
PSPC1	1990100	2899900	1950000	1204000	1177200	2150500	3202300	1272600	1414900	1786200	2022500	1661900	1405800	1939600	1748200
PTBP1	1674800	1772700	909460	1170200	1050500	1067800	2105900	972960	1423500	1187100	1504000	1061800	1709600	1207500	1564100
PTK2	1730100	1141000	1357500	2610500	1531200	1384100	1718900	1419200	1430900	1617600	1702300	1802400	1609800	2353100	2275600
PUF60	2819300	927200	2986500	1221400	0	956260	0	1692100	2714200	2415200	2298800	3028400	3033000	3848800	2595800
PURA	69912000	58551000	63264000	72985000	52750000	63354000	66768000	56257000	60806000	47052000	46818000	38142000	53608000	48265000	54697000
PXDN	3304700	2844000	3103900	2774600	2389800	2813400	2585700	3210700	1736200	1980900	2228000	1244800	1790300	1709400	1576300
PXN	4553000	5926800	4927600	3763500	5253100	3904900	5885900	4514000	5145700	4338000	5290000	3896600	3257300	3740100	4073200
PYGB	1989100000	1748600000	1894500000	2540900000	1874600000	2079000000	2223000000	2543800000	2164000000	2358100000	2119100000	2207900000	1725800000	1806800000	1721900000
PYGL	809130	1101800	1372900	1331200	2651100	2083000	1446100	1208900	1422800	1168100	2582400	1449700	1110500	1199800	1307500
PYGM	64516000	58073000	66403000	71134000	62470000	59101000	78335000	65653000	60119000	72971000	83790000	70319000	48821000	56980000	49850000
QARS1	679380	910870	557180	1128000	503850	531100	648770	0	265900	792400	0	654140	1191800	872880	663790
QSOX1	18296000	15359000	14620000	16263000	13302000	14331000	13501000	13193000	15183000	13992000	10181000	9219400	7480600	10183000	8568300
RAB2A	0	0	0	0	0	0	0	0	0	0	0	0	0	0	0
RAD23A	3931400	4480600	12534000	3697100	5463000	8411100	4027100	8256300	6768600	6402800	3690300	8087300	5490300	4345000	9269500
RAD23B	83260000	44605000	69042000	67307000	51659000	107720000	77798000	55299000	102560000	103920000	26257000	33594000	90758000	39240000	23400000
RALGAPB	NaN	NaN	NaN	NaN	NaN	NaN	NaN	NaN	NaN	NaN	NaN	NaN	NaN	NaN	NaN
RAN	29862000	27722000	24904000	26679000	22335000	26299000	24508000	28987000	22038000	31827000	27597000	23006000	19284000	15986000	22543000
RAP1B	2360300	0	3367200	3534200	4147300	2637300	0	0	0	0	1636900	0	0	0	0
RAPH1	439600	991190	951260	1451400	1087600	1843100	967420	834420	625650	590360	0	1309000	434050	360560	1134600
RBL2	429120	393300	328740	0	19652	17319	42454	38093	67536	37643	0	34973	40725	55945	64882
RBMX	14585000	14324000	17397000	21593000	14307000	17683000	19065000	12699000	12935000	23263000	13037000	11640000	9247500	12813000	11682000
RBPMS	21713000	18913000	16676000	23808000	19449000	22288000	19408000	26988000	15141000	18578000	17123000	20598000	13891000	14914000	20301000
RETN	12660000	12539000	4295800	11211000	8868000	13261000	9962300	9986700	10400000	5561700	8763800	6106600	7372700	7456600	5450400
RFTN1	1384600	953400	1501900	1995500	1487200	1312200	1148500	0	0	1619500	1683900	1547000	989260	1367200	1519500
RILP	655100	742880	1176700	770740	876790	1036600	1237700	498620	464160	1038300	775280	507140	563980	1089300	539790
RILPL1	847550	513990	772150	654170	1201900	417110	729330	617330	390690	664820	500650	701490	451250	309330	646470
RNF123	1999700	1547600	3149200	3922700	2616800	1779800	2199100	1397100	2172000	884140	1118500	515350	1398500	1096300	120460
RNH1	1103000	470430	852010	668150	1476300	1470900	1542300	727910	386000	905200	2294700	2764100	406540	1002900	1065300
ROCK1	144880	209690	132180	219020	269910	129140	252050	136990	94573	138060	210670	198630	165380	236640	156790
RPAP1	639430	368760	436160	346980	674270	266070	395540	354070	152340	420060	255010	0	287060	254950	247090
RPLP1	0	0	3243000	0	6692200	4303100	8341500	0	1877100	6315300	4144600	5381200	0	5449000	3432600
RPS2	927900	1117400	605290	757620	1001200	921170	0	355090	433210	802210	372480	0	443800	346830	365880
RPSA	28849000	29935000	26940000	21525000	21901000	25640000	23954000	23696000	11544000	18831000	23627000	22574000	19630000	22408000	21487000
RSU1	22415000	24027000	21027000	16249000	16531000	16641000	11652000	16642000	11628000	21006000	16809000	10397000	18193000	17734000	16817000
RTCA	3458700	5594700	4251700	4125100	4065700	2269500	2298500	1827400	2082900	4169900	2266500	3087600	1448700	2127200	3453200
RTKN2	747450	495900	650830	874280	719130	719520	834950	928420	770550	990390	795180	711130	597520	784990	625520
RTN4	6466000	8277200	5245500	7239800	9863600	7184600	6984600	6096100	4886400	13847000	10500000	10577000	7450900	8744100	6568600
RTRAF	3288300	4842400	4579100	4673500	3130000	4156100	5335900	3535500	3472200	4582100	3838700	4122600	2527300	3242300	4041100
RUFY2	NaN	NaN	NaN	NaN	NaN	NaN	NaN	NaN	NaN	NaN	NaN	NaN	NaN	NaN	NaN
RYR2	4253200	4164800	4559300	4622800	6410900	4504700	4617700	3817500	3009500	5564100	5021400	4235500	4975600	6680500	5814300
SARS1	663630	441770	467960	696670	0	768800	526380	917240	874270	540800	355890	557620	368170	320780	888300
SCN3A	0	798460	718110	631920	638390	746040	561690	518760	477780	582010	565470	425460	520580	811400	756740
SCRIB	691700	333450	1122400	634770	593290	971890	0	714980	935260	507390	514370	293390	447380	800610	624900
SCRN3	3208500	4886700	4219800	4687300	3364100	4861100	2489300	2632200	2236200	4726200	3219100	2889600	2489400	1941200	3438700
SDHA	599180	806180	898280	741060	1533000	496720	1239000	897270	794050	778540	826610	642490	510030	1063500	658060
SEC23A	1707700	1339600	1068700	0	1931000	839960	1035300	1850800	1403100	1518700	1703700	568610	680640	1333200	633730
SEC24A	679980	548830	257880	847410	835450	906740	607270	659680	951780	473360	339160	355100	365420	234300	317010
SEC24C	6392000	5887700	6440100	8299400	3626900	5674500	6484800	5852500	5437900	5032600	3842700	3717200	4503800	5137500	3281100
SEC31A	4592500	3793200	6614200	8566600	4799200	5210800	4399200	2970300	3623400	3128700	3165400	1928900	2599300	3039300	1766800
SEMA6A	4646700	5091100	4889400	6033900	7045900	5131500	5086200	3540100	3342100	5897200	5694600	3683000	6074400	4794200	6169700
SEPTIN2	57821000	53073000	51893000	60589000	52111000	54192000	50242000	51909000	44380000	45832000	51327000	33496000	45028000	47529000	47810000
SEPTIN7	46413000	46502000	41064000	47157000	24676000	42248000	41239000	36615000	37077000	32095000	32031000	22650000	29002000	33280000	25262000
SEPTIN8	4346400	3382300	3232100	3125900	2073600	2795700	2690600	2703600	2662600	2213800	1960600	1293800	2385900	2098700	2356700
SERPINA1	573040	309550	294230	641200	425590	0	473790	374940	280260	753470	750980	525040	482630	723870	533760
SERPINB2	28218000	40192000	34033000	33090000	28684000	36012000	29133000	25169000	25431000	45702000	39355000	26254000	33590000	26267000	28022000
SERPINC1	10167000	9588000	6801100	9092200	7426700	7246100	9851500	6486500	7607100	11588000	19114000	15607000	7763600	12410000	6086600
SERPINF2	19488000	23280000	23777000	32108000	14339000	25535000	24977000	21430000	27446000	17698000	20968000	19184000	16017000	29636000	8272600
SERPINH1	12686000	9231900	3547700	7030000	4691500	4586200	6042800	8101500	5152200	1627800	3423900	3780600	3255900	6443900	4751800
SET	0	0	0	0	4025000	0	0	0	2665700	4405800	4593300	4540100	0	0	0
SF3B1	690290	638010	802450	506110	784350	557260	570640	478600	736030	925260	789050	710780	496150	499130	456220
SFPQ	10922000	11077000	11026000	7213700	8724400	4123200	9736300	8816300	6385500	7643600	11040000	8039200	6217100	9310800	7343700
SGTA	16781000	13476000	13565000	15775000	13419000	14571000	12723000	15311000	13208000	19658000	20199000	16881000	12858000	14245000	10822000
SH3BGR	4214700	14704000	8122700	17887000	9200500	15993000	9028000	12663000	6824600	25766000	20009000	11671000	8988800	16851000	8361400
SH3GL1	11351000	9864300	15388000	10381000	9841300	8336100	9043100	18650000	5007100	6661600	11756000	11535000	7471400	5341100	5755500
SLC25A3	3250800	4726700	2391000	854980	825790	853410	999800	938030	1024200	756200	982420	583330	767930	1398400	1131000
SLC25A4	21012000	33216000	19042000	23134000	17675000	19335000	25527000	19049000	20944000	11386000	12247000	7213600	11650000	14324000	15114000
SLC25A5	0	4479800	0	1496200	0	0	499070	0	0	0	0	0	0	0	0
SLC27A1	262150	199280	140220	148660	0	198590	124800	0	0	171230	159640	95638	120520	103020	109930
SLC8A1	4016900	759850	2933400	2663400	2781500	3175300	2507500	1494300	2385200	2732800	2123200	1988000	1174000	1774600	2018900
SLK	224820	0	0	202170	307620	164020	233500	246320	260230	239840	287540	198830	447610	292980	160790
SLMAP	6629000	0	0	0	1112900	5846000	0	0	594670	880110	0	917620	847450	650600	764970
SMPX	21258000	21395000	14996000	17288000	21883000	26659000	20565000	19126000	14923000	9781700	13954000	7472600	11925000	6827200	11674000
SMTN	11441000	12215000	9871300	13198000	14171000	11631000	4325800	10981000	7385300	9229000	5271400	11630000	11281000	17507000	9880900
SMYD1	41715000	36000000	43376000	43063000	30611000	27418000	37530000	29144000	28278000	33642000	43977000	61392000	45981000	28255000	38531000
SNRNP200	180000	214390	120190	137470	286350	114350	257680	138860	183470	318130	146320	324580	112400	40342	139490
SNRNP70	410910	0	299680	487770	1143200	734560	398900	0	589730	903020	568940	2106600	1229100	743630	805140
SNTB2	1300800	2151700	1610700	1633800	1427800	2047700	1450300	1951100	619370	2994000	1846000	1230100	1474600	1721800	933940
SNX27	732590	509770	453030	760280	885580	355950	582470	566580	1040600	345040	0	0	0	422860	287180
SNX9	9089700	6225100	5241800	11868000	10845000	9133800	5689200	8458700	7193300	3813000	5516600	5430700	6253500	8312900	11176000
SOD2	6626500	5067400	4477400	6165500	5140200	5756800	5957400	4709000	5835500	3659200	4379200	5320100	3639000	0	0
SOD3	19625000	17896000	14700000	20264000	23185000	17570000	20980000	21750000	14234000	25699000	21493000	15970000	0	19299000	24631000
SON	824030	564910	192660	457810	1036100	39254	1445300	995250	196620	0	89189	0	98651	173800	273630
SORBS1	188600	347600	292620	0	496250	0	335370	271090	310770	0	0	0	0	246780	300070
SORBS1	132700000	115830000	131730000	116770000	144170000	121130000	132260000	114030000	101520000	128740000	143140000	113030000	103670000	128630000	111630000
SORBS2	7720500	7410900	7403900	6452200	713410	707960	7878900	5456400	5653400	7119500	1927000	6832000	709710	977640	758030
SORBS2	121480000	111530000	105880000	87089000	109490000	97679000	96714000	86358000	87662000	95269000	105770000	85850000	85459000	106500000	89839000
SPAG8	4424300	14929000	7245000	15299000	5696200	13668000	12252000	7334500	8537100	12750000	9453100	6723700	8730600	10842000	11607000
SPAST	0	90003	25715	117260	155990	115570	43080	92295	51354	119410	181390	83732	170960	88004	92504
SPON1	4975500	6908700	7893000	9059600	8826800	7238700	7848800	8778900	8865900	5672700	7935500	5931500	5014400	4874400	5274800
SPR	4501900	3972200	1100500	3878800	6618400	4652500	4203700	4427700	4499600	3784200	2896800	4524000	2749300	2712000	4170300
SPTAN1	86116000	87471000	77445000	73032000	101030000	81718000	88741000	73076000	71428000	114370000	102230000	87486000	78255000	91429000	77252000
SPTB	6297400	7372700	8015100	6765500	8545400	5367300	5333500	4511300	5854500	7800400	6916800	5582000	4930200	7075300	5267500
SPTBN1	34992000	36180000	32743000	31095000	41623000	32793000	33356000	28700000	26840000	44497000	46490000	39923000	32160000	39070000	36487000
SRSF1	3743600	1546800	2060300	4401000	0	2218700	5704700	3784500	2019300	7767100	9391300	6466200	4851200	8732200	4707100
SRSF10	6784500	0	6609200	10032000	6158000	3116600	6778400	0	4897600	10185000	0	5886400	0	4407600	0
SRSF3	22407000	16645000	16730000	24243000	6305400	21199000	6737900	21001000	20001000	47608000	11180000	38795000	13017000	15952000	11500000
SRSF7	3084800	2152000	2170000	2867300	2576300	2195800	2185600	2178100	1409800	3983200	4534700	3307300	2286300	3589900	3566600
ST13	44713000	39056000	36787000	41810000	34422000	42242000	36015000	42894000	33169000	63028000	67753000	60241000	32891000	38027000	43067000
ST6GALNAC2	14810000	22905000	14498000	25804000	16782000	27873000	15280000	9188300	9352500	31952000	18779000	15564000	25578000	15101000	25741000
STAT1	785520	2523200	1053000	1626100	1054500	752570	1224000	957530	855730	1508800	2224000	1399000	886460	1003600	1107400
STAT6	409650	356530	522710	528510	252460	269640	519000	376850	251990	79996	110630	81735	55761	55139	119780
SUB1	0	7002900	8367500	8587500	10484000	6830300	5971900	6861000	9622100	11641000	12315000	9199800	5225500	11326000	7694300
SUCLA2	62911000	49062000	41792000	52574000	49907000	45702000	34802000	44726000	36072000	13901000	15450000	15439000	24283000	30382000	29878000
SUGT1	9152900	10892000	8399500	10521000	5843500	6600000	7356300	8383400	10497000	6732900	5254600	1093200	6567400	6669300	5390900
SUMO2	15701000	13307000	10472000	5740500	3945800	0	4737200	4740800	5028100	6302500	0	6147500	6289900	6676700	5283400
SVIL	422990	419950	380710	375420	577540	436420	400530	599880	431560	696190	553000	465090	485570	473700	506750
SYNCRIP	7506400	8712000	10146000	4396000	9291800	9267600	14690000	14361000	9750100	11079000	9668700	8982300	5281200	3563800	10287000
SYNM	42473000	70805000	39509000	49925000	57082000	40000000	40038000	42118000	33142000	57437000	46753000	46620000	52771000	47936000	55168000
SYNPO	5430300	6004900	6442800	7391800	8001900	8225700	9198500	5052600	5003400	5619300	7285800	7069700	4360000	10836000	5491100
SYNPO2	9211400	6774700	5157000	5459000	7087700	3093100	5419500	3239300	2708000	6446400	5961000	6412900	5065200	6430500	4833800
SYNPO2L	47436000	43137000	43043000	45276000	59356000	52989000	42679000	42679000	38263000	52190000	51539000	49266000	44343000	51534000	46171000
SYNRG	1162100	1089700	1133400	1710000	1690000	1593800	1272900	1716700	242650	1517200	0	0	0	0	0
TAF15	3500700	2886700	3655500	4043200	3350200	2859000	3430700	5014700	4288900	0	3070500	3386400	4487500	4195300	4721900
TAGLN	44425000	27101000	14698000	16348000	19202000	20193000	15575000	10346000	11693000	6072100	14515000	4283200	7718100	41026000	5638600
TAGLN2	28982000	29377000	20340000	40110000	30259000	25866000	29634000	29990000	20118000	32782000	48365000	28035000	24014000	25694000	22284000
TANC1	39426	39933	26071	96208	50600	18934	75148	51073	28604	0	10468	0	25467	19274	34418
TARDBP	1492200	1747000	0	1232300	1141400	1060700	1479000	841050	997620	1668400	1364600	1274900	960380	1340000	2546200
TAX1BP3	27673000	17322000	24041000	20174000	12031000	20688000	22908000	17670000	27972000	25889000	20286000	0	18627000	22624000	17752000
TAX1BP3	0	0	0	25435000	20392000	0	0	32240000	25459000	0	0	0	0	0	0
TBCB	468020	197360	269160	404600	399400	326720	650010	539010	0	1220900	1042200	476920	341110	1049500	781730
TBCD	409170	516760	0	548410	351050	296620	414580	301710	347520	425580	313240	176660	300860	372960	388140
TBCE	313080	409830	118730	297710	424160	270850	99732	67883	127030	879020	278730	668550	530810	484350	0
TCAP	38400000	26163000	30450000	26943000	49387000	25514000	25875000	26901000	18779000	39952000	41620000	36219000	27870000	52741000	43796000
TCP1	55444000	43993000	38577000	57983000	52953000	55765000	72981000	56610000	54408000	59599000	35413000	33968000	52134000	46555000	62112000
TDRD3	61656000	68707000	1038900	653970	67205000	45647000	25560000	26546000	20904000	55728000	44776000	43714000	20694000	12284000	16098000
TF	1599400	889990	1089800	884480	1256000	794370	1304100	1028300	608490	348490	740760	603510	328710	664590	354190
TFG	25124000	20977000	17527000	28034000	7098000	24928000	17860000	20937000	22228000	5196100	6510200	5234800	17469000	18559000	17880000
TGFB1I1	1220800	559550	379100	419250	531500	284910	564900	246530	281510	565690	428640	358350	184870	616530	339930
TGFBI	442340000	451650000	329080000	431650000	356710000	401040000	407750000	382010000	337730000	484370000	489020000	385400000	347500000	402180000	384180000
TGFBI	7225500	4817100	5117500	5748800	0	3760400	5428500	5539000	5626900	7012200	7582100	5494500	4454100	8033900	6472100
TGM2	37377000	33893000	33146000	36050000	35800000	39953000	32571000	37605000	33315000	50956000	57676000	47257000	37632000	36555000	30659000
TGM2	427020000	359950000	368100000	383000000	313340000	371330000	365610000	372770000	382940000	736880000	563000000	499690000	350950000	367680000	364330000
THBS4	110400000	97401000	85786000	98995000	103860000	104240000	83235000	94551000	65811000	80723000	135050000	73860000	84364000	91811000	87947000
THSD4	2563400	2755500	3027600	1646400	2377800	2331100	1994800	2223900	1720300	2224000	3322700	1653500	3046300	3450900	3045000
TIA1	2563400	2273600	3709300	2284600	3112000	1534700	3581400	2654500	2670600	3877800	3212000	2541300	2605100	3449600	3655000
TIAL1	3306500	3296600	2416100	605020	699640	575880	748810	853230	685430	604230	406700	603980	737910	683710	889250
TINAG	423340	133070000	0	48754000	386360	0	8937400	445820	232200	479840	1179300	344230	163620	0	0
TINAGL1	29186000	46649000	27353000	36466000	26566000	30809000	30765000	25955000	25063000	23243000	25513000	17175000	21463000	26002000	25429000
TJP1	1836900	1858300	1876400	1518800	1992700	1232100	2023400	2362700	1563700	3875000	3311600	2094200	2660000	4278900	1561900
TLN1	22991000	18613000	15150000	13634000	15785000	13560000	17307000	12624000	12162000	15733000	15602000	12289000	8269300	15873000	9033500
TLN2	58207000	56229000	53841000	48202000	63247000	50836000	57361000	47991000	40207000	55327000	54897000	46336000	46584000	57857000	51445000
TMCO5A	NaN	NaN	NaN	NaN	NaN	NaN	NaN	NaN	NaN	NaN	NaN	NaN	NaN	NaN	NaN
TNC	0	0	0	0	0	0	0	0	0	0	0	0	0	0	0
TNNC1	0	10101000	7876500	0	0	5000900	0	7091600	7195100	0	3172500	0	4285000	0	0
TNNI3	304490000	305700000	362510000	470700000	462020000	298980000	209020000	352180000	230620000	346510000	329000000	416550000	324070000	407080000	298230000
TNNT2	539690000	721080000	785330000	875290000	704690000	792930000	666020000	650500000	717610000	1327500000	1296900000	1232300000	838680000	1070300000	976540000
TNS1	25422000	20331000	23982000	19907000	26886000	19036000	18589000	22117000	20054000	16486000	22444000	17012000	17124000	27378000	16685000
TNXB	707310	0	0	0	0	0	0	0	0	607840	0	0	0	0	0
TNXB	29030000	27446000	26424000	30153000	27070000	29243000	28183000	33326000	23021000	21145000	22736000	17765000	20002000	22329000	23656000
TOLLIP	29250000	16535000	23166000	21271000	20800000	18659000	14592000	19527000	16835000	11786000	14646000	10744000	12179000	16266000	13258000
TOM1	15315000	13828000	12146000	19825000	17664000	20269000	16240000	24026000	18798000	4452100	5520900	5047500	9871400	16170000	13089000
TOM1L2	184350	147060	222300	281130	271580	248310	279570	287210	233750	635790	282910	592970	0	397030	230480
TOR1AIP1	1058500	924760	0	0	0	556140	829740	792130	823890	1299100	1141200	961660	1129300	1018600	1034300
TPM1	360130	483290	438110	196240	219530	249380	335160	299340	296030	250220	264780	182450	204370	339110	278770
TPM2	2698000	3424000	3067300	3681600	3310200	2049000	2842000	1065800	3813200	2439400	2012900	1089400	3622200	1430600	3685500
TPM3	17627000	18683000	12626000	13526000	12807000	12129000	15862000	18903000	18670000	24082000	27380000	19698000	18072000	23624000	18433000
TPPP	4580700	3471500	2514200	4225200	4115700	1775600	7152600	4626800	4138300	5547900	7416200	4614300	3260700	4921600	6201100
TPPP3	4247100	4247500	3812400	3824900	4488000	3422700	3611900	3631100	2335400	4295200	4685900	0	5261600	0	0
TPR	153600	205060	39177	223890	154840	70189	403360	118580	126170	614620	737750	144530	298680	299200	631030
TRIM55	5905400	6274000	5337600	3819300	7033600	6308300	4977000	4540800	4304200	5283900	1866100	1023200	4978400	1408400	3685600
TRIP10	812150	917800	1594600	1203500	1109000	1170000	1307900	1096600	1444500	1994200	1859600	1440900	1226300	1930600	981370
TUBA1A	18491000	15050000	19276000	18118000	16128000	15900000	10070000	11205000	10978000	12835000	12438000	10640000	13472000	12504000	10822000
TUBA1B	9803500	11749000	9042700	9022100	8015800	6887600	7551600	7076200	7013700	9944600	8879500	7276800	6405800	8534500	8132800
TUBA4A	233680000	230790000	188910000	237060000	199450000	158720000	187020000	158050000	145710000	167670000	142700000	124520000	140310000	159970000	147320000
TUBA8	2968800	4674600	2436300	1750700	0	3790400	5366700	2148900	4010300	4277800	2640300	2150300	5076900	5172600	4531100
TUBB	260570000	285020000	226920000	277990000	233770000	259740000	242460000	261160000	235420000	229370000	278320000	248630000	176440000	328900000	196680000
TUBB4B	27220000	30312000	26740000	23224000	30741000	22377000	25362000	27503000	22600000	20781000	36941000	29304000	23978000	42141000	36378000
TWF2	0	2359600	1970700	2755600	1590900	2396100	1426800	1283700	1492900	0	0	0	0	0	898120
TXNRD1	0	0	0	0	1508300	0	736370	492640	535990	1409200	1804500	1512000	836230	0	998400
U2AF2	14773000	19150000	16700000	21641000	8577000	11532000	14823000	14564000	13444000	16770000	33129000	23026000	12737000	15010000	12531000
UBA1	9861100	9234400	7901500	10299000	12809000	8825600	7349800	8145800	8496100	7318200	6302200	8188700	9028100	9439500	11568000
UBAC1	872100	1043500	3145800	4050300	3363200	3715000	3086500	2842200	2894000	0	1208800	1448500	1833300	2006100	1449300
UBAP2L	1069800	1021100	870610	2512500	1655900	1707000	1327000	1509000	757830	795420	837080	1132200	825660	1354100	1232000
UBE2D1	0	1104300	2008800	1522000	3740300	0	2358500	0	655280	2665500	2149500	2407800	1578400	1248700	1588800
UBE2D2	0	0	4236800	0	5458600	3458100	6609600	5144700	0	3645500	0	2986700	3272800	0	0
UBR4	232650	241700	234610	223430	357260	219840	258340	145510	197970	216830	143760	102630	132950	226810	139660
UBXN6	214000	0	131810	286320	385260	156010	0	229320	264880	383220	502520	255780	159230	331470	418330
UFL1	281280	458870	454790	505780	546350	572150	528590	252880	219930	690680	559950	508570	360590	391230	610770
UGGT1	10568000	9354900	8627800	14528000	13751000	8999400	9931300	8764600	6416700	8780700	9204800	8866300	7782600	10941000	10230000
UMPS	125900	503380	118950	0	0	0	0	91535	0	448370	262790	1105000	0	154800	0
UNC45B	1235000	946900	1001800	202160	816570	53469	946290	1040400	776220	475480	528200	540180	633220	585700	711620
UPF1	13070000	9522900	13871000	13895000	12115000	9785200	10080000	11088000	10337000	10029000	10387000	7582800	7653600	6034300	8423800
USO1	9117000	9281100	10647000	9077800	8257100	10130000	6952600	9952200	6674600	9964300	8810000	10654000	8522100	10617000	10460000
USP15	268270	766050	390330	772020	1167700	597450	1276600	505260	623820	1220700	1098200	1401500	1020700	414870	222720
USP24	126340	128180	128840	220050	98935	131980	16241	106600	139370	15419	11152	54428	8800.5	68827	92143
USP5	3764300	3224100	2708700	3076500	4740600	3395300	2690700	936630	2420500	5798900	3952100	2636400	2231600	1039400	2431500
USP7	172990	116740	119210	134220	137820	178660	89275	69962	102860	161580	54014	77350	78971	77091	92429
USP9X	2538900	1063500	2202300	2299300	2197800	1728900	1188100	2118300	2537700	1288100	834560	1176300	1857200	1093900	1498400
UTRN	1192900	1403300	1645700	1597000	2044300	916130	1872800	1027900	538500	1194600	1535800	1530000	674040	1223100	578600
VBP1	1484000	1444800	0	1362700	0	0	1670800	1743700	1123900	1821800	0	1492000	1052600	1618300	0
VCAN	5258300	4826800	3984000	4010100	5170800	4032600	3427300	3186100	3224400	3107800	4963000	3022800	2794200	3532000	3469600
VCL	76176000	74601000	68052000	58838000	80469000	66263000	55799000	52470000	45637000	121020000	101020000	86990000	55000000	84828000	63295000
VCP	3222400	3364600	803650	3584300	2926100	3010300	3150300	4314300	3617800	6027700	6511800	4270600	2288800	5082100	2894900
VIM	4576100	5246200	3284700	3466900	2061200	2446400	4105100	1979900	1947900	7162900	4598800	4474700	2609100	3112500	2999700
VPS35	2805100	2938900	2928500	4267800	2449500	3140800	1794400	1912100	2039000	4599800	2801500	2661000	2589800	2419000	2626500
VPS37B	0	0	1139500	1373600	1814700	2233300	1748400	1526100	965660	491870	605440	1003700	0	0	1238700
VTN	37402000	38203000	26460000	28359000	31495000	32273000	30438000	29191000	24847000	39414000	38870000	35509000	26973000	25264000	25754000
VWA1	11264000	12785000	10897000	15255000	12239000	12391000	10018000	17101000	10759000	12807000	17038000	12759000	11710000	11438000	11114000
VWF	4415800	1545300	2454000	3239100	3977100	3744900	2940500	3794900	2099900	4448600	3402600	3822800	4037100	5888500	3973300
WAS	39447000	0	33013000	0	12175000	9014500	11242000	11831000	12993000	17629000	12595000	10760000	12898000	8534800	10284000
WDR1	1848800	3259000	2218800	2602700	3157300	2906300	3356700	3763500	2801400	14288000	12091000	10028000	6462900	7581200	7763400
WDR7	20724	18036	0	0	29482	0	0	19118	0	21624	0	14719	0	18337	18276
XPO1	517840	809370	954270	1272100	737200	839750	782090	567430	958840	730190	1177100	1217200	552630	1563600	651200
XPO4	2692800	2802700	2854400	2942800	2439300	1858800	2085900	1682000	1770000	1557300	1719700	1224400	2017600	2865300	3467600
XPO5	141130	114020	110640	175340	206210	76893	377930	74770	0	114270	82071	144100	145550	0	139570
YBX1	9134500	6204400	5606300	5219400	3834900	2907000	3775800	3514800	3885800	1750200	2278100	1965400	2491500	1031900	1533000
YBX3	6561600	4255300	4576300	4307700	3518600	6019500	3924900	4643300	3542200	3908300	2487400	2961200	3531500	3058600	3153000
YWHAG	1011300	1320000	452350	1321800	1382500	130690	1829800	1041000	312010	494970	319050	273620	180710	196580	406650
YWHAH	0	1169300	2079100	3922400	0	3584500	177620	1151200	2231800	3114800	1267400	2182700	1337100	448120	701430
YWHAQ	1203400	1229100	0	1108000	1496200	686870	1213700	2166400	854800	2197000	3089200	1926000	909640	1017000	1792800
YWHAZ	4023800	4250500	2858700	3980300	5046200	5208700	4692900	2109600	2520600	5980900	7212500	4601900	2454800	1856600	2204700
ZADH2	9190200	8688500	8486200	5466600	4877300	5618200	7116200	7774100	8182100	5390000	3373200	1073000	3089800	7547500	6196200
ZYX	3976700	3275200	3151200	1707700	1257300	1270400	913580	1158200	0	1276900	1364700	1048000	1392500	1873000	296070
