# Supplementary material for: Versatile human cardiac tissues engineered with perfusable heart extracellular microenvironment for biomedical applications
Source: Nat Commun. 2024 Mar 22;15:2564. doi: 10.1038/s41467-024-46928-y (PMC10960018; doi:10.1038/s41467-024-46928-y)
Supplement: Supplementary file 8 — Source Data [file 41467_2024_46928_MOESM8_ESM.xlsx]

## Sheet: Fig 1.
	Fig 1b	DNA content (µg/mg)			Fig 1c	GAG content (µg/mg)			Fig 1d	Collagen content (µg/mg)
		Native	Decell			Native	Decell			Native	Decell
		4.408	0.021333			5.47894	6.22034			8.82022	8.77556
		4.416	0.041333			5.17497	5.28618			9.24368	8.77556
		4.58	0.044			5.79033	5.43446			9.21698	9.54641
	Fig 1e	Porcine A#1				FGA	FGB	FGG	COL6A1	COL6A3	COL6A2	FBN1	LUM	COL4A1	HSPG2
		Collagens	6010087980		riBAQ	0.143513	0.0594584	0.054541	0.0407573	0.0382748	0.0346884	0.030473	0.0146375	0.0117146	0.011213
		Glycoproteins	16126782877			0.133594	0.0726204	0.0507815	0.041206	0.0362911	0.0379575	0.0290218	0.0112758	0.0114857	0.0104402
		Proteoglycans	1196971877			0.1336	0.0721131	0.0596437	0.0368351	0.0384993	0.0328083	0.0268916	0.00967721	0.00946964	0.0110307
		ECM-affiliated proteins	1.30342e+08
		ECM regulators	9.90355e+08
		Secreted factors	367267
		Porcine A#2				FGA	FGB	FGG	COL6A1	COL6A3	COL6A2	FBN1	LUM	ELN	HSPG2
		Collagens	5815537027		riBAQ	0.155427	0.0712828	0.0500378	0.0426232	0.0365237	0.030181	0.0214714	0.0125201	0.0115025	0.0117608
		Glycoproteins	16290689581			0.152004	0.0511739	0.0430669	0.0365499	0.0387289	0.0302076	0.0240536	0.0119072	0.0101708	0.0092315
		Proteoglycans	1178045330			0.153656	0.0654618	0.0464336	0.0413704	0.0373684	0.0358392	0.0231716	0.0119199	0.0110477	0.0106629
		ECM-affiliated proteins	1.28514e+08
		ECM regulators	9.17133e+08
		Secreted factors	922000
		Porcine A#3				FGA	FGB	FGG	COL6A1	COL6A3	COL6A2	FBN1	HSPG2	LUM	COL4A1
		Collagens	5595734483		riBAQ	0.127565	0.0732202	0.0502292	0.0386702	0.035872	0.0356033	0.0232243	0.0111729	0.0114649	0.00960816
		Glycoproteins	15027706009			0.13274	0.0747674	0.0536564	0.0423289	0.0405057	0.0388148	0.0240302	0.0115058	0.0105412	0.0108505
		Proteoglycans	1021961135			0.158545	0.0818614	0.0496026	0.0437265	0.0364997	0.0344106	0.0240397	0.0104038	0.0099322	0.0109964
		ECM-affiliated proteins	1.23612e+08
		ECM regulators	911333682
		Secreted factors	809157
		Porcine B				FGA	FGB	FGG	COL6A1	COL6A3	COL6A2	FBN1	TGM2	LUM	TGFBI
		Collagens	5019117491		riBAQ	0.132858	0.0580456	0.0494762	0.0347266	0.0345265	0.0273289	0.0259864	0.0172535	0.0114701	0.0107612
		Glycoproteins	15341275197			0.150566	0.0527649	0.054488	0.0341106	0.0334618	0.0310001	0.0267772	0.0135386	0.0104153	0.0108322
		Proteoglycans	1002844757			0.143574	0.0567209	0.0505322	0.0330779	0.0333631	0.0306999	0.0258096	0.0136049	0.0104355	0.00972323
		ECM-affiliated proteins	1.71592e+08
		ECM regulators	1353763840
		Secreted factors	1.17697e+06
		Porcine C				FGA	FGB	FGG	COL6A1	COL6A3	COL6A2	FBN1	LUM	HSPG2	ELN
		Collagens	5096738282		riBAQ	0.148613	0.0624122	0.0524195	0.0347141	0.0411441	0.0356141	0.0266026	0.0106308	0.0107702	0.00908558
		Glycoproteins	14332023340			0.133556	0.0820323	0.0471286	0.0388482	0.0373062	0.034123	0.024939	0.0096836	0.0101468	0.0121877
		Proteoglycans	982661600			0.124047	0.0835265	0.0493296	0.0380014	0.0330313	0.0329813	0.0264197	0.011942	0.0110483	0.00889268
		ECM-affiliated proteins	1.53603e+08
		ECM regulators	823453274
		Secreted factors	1026620
	Fig 1g	Porcine A#1				Muscle structure development	Striated muscle tissue development	Muscle tissue development	Cardiac muscle tissue development	Myofibril assembly	Striated muscle cell development	Muscle cell development	Muscle organ development	Muscle system process	Heart development
		Heart tissue-enriched proteins	7446292083		p value (-Log10)	31.0123	24.7986	24.214	23.4962	21.1599	21.0386	20.684	20.4225	19.6383	19.5157
		Other proteins	36355836713
	Fig 1h	Elastic modulus				Fig 1i	Projected area
		2 mg/ml HEM	4 mg/ml HEM	6 mg/ml HEM			2 mg/ml HEM	4 mg/ml HEM	6 mg/ml HEM
		6.5016	13.352	27.383			1	1.43	1.936
		5.7283	17.423	24.373			1.207	1.388	1.967
		6.2612	12.938	33.685			1.107	1.403	2.031
		6.7053	17.175	30.056			1.048	1.396	2.019
							0.961	1.325	1.911
							1.06	1.365	1.87
							1.159	1.329	1.768
							1.153	1.347	1.875
	Fig 1k	Cardiomyocyte	2 mg/ml HEM	4 mg/ml HEM	6 mg/ml HEM			2 mg/ml HEM	4 mg/ml HEM	6 mg/ml HEM			2 mg/ml HEM	4 mg/ml HEM	6 mg/ml HEM
		MYH7	1.04888	0.628491	0.260538		TNNT2	0.98917	0.518581	0.472696		NPPA	0.9694	0.636564	0.413672
			1.01996	0.855388	0.212288			0.946969	0.683704	0.518558			0.975331	0.761294	0.456281
			1.1416	0.546626	0.304653			1.10735	0.702103	0.562663			1.09413	0.646756	0.583812
			0.789552	1.017	0.194013			0.956512	0.762148	0.438016			0.961139	0.762458	0.369186
		Endothelial cell	2 mg/ml HEM	4 mg/ml HEM	6 mg/ml HEM			2 mg/ml HEM	4 mg/ml HEM	6 mg/ml HEM			2 mg/ml HEM	4 mg/ml HEM	6 mg/ml HEM
		PECAM1	0.709632	0.480888	0.61938		VWF	0.732139	0.640402	0.576203		CDH5	1.04794	0.655409	0.501928
			0.807585	0.444029	0.791979			1.18115	0.139352	0.204049			0.783822	0.624715	0.638687
			1.28752	0.420726	0.496069			1.04306	0.26715	0.493195			0.993943	0.787646	0.604513
			1.19526	0.299645	0.357167			1.04364	0.341682	0.388404			1.1743	0.665724	0.091528
		Cardiac fibroblast	2 mg/ml HEM	4 mg/ml HEM	6 mg/ml HEM			2 mg/ml HEM	4 mg/ml HEM	6 mg/ml HEM
		COL1A1	0.927025	0.800908	0.121315		PDGFRA	0.954889	0.873678	0.7207
			0.798245	0.624212	0.150865			1.05052	0.780479	0.977459
			0.922648	0.7196	0.108423			1.1107	0.936871	0.823878
			1.35208	0.75525	0.119205			0.883896	0.8334	0.901275

## Sheet: Fig 2.
	Fig 2c	Projected area
		No ECM	Collagen	Fibrin	GFR-matrigel	ESC-matrigel	HEM
		0.544	1.324	1.038	6.552	6.983	1
		0.484	1.764	0.899	8.309	6.257	0.987
		0.89	1.552	1.107	7.332	6.566	0.816
		0.728	1.621	0.957	6.498	6.318	0.906
		0.753	1.636	1.023	7.997	6.13	1.235
		0.657	1.563	1.09	6.516	5.65	0.955
		0.502	1.725	0.823	6.777	6.452	0.958
		0.719	1.598	1.127	8.28	5.008	1.15
		0.608	1.63	0.739	5.521	6.132	1.081
	Fig 2e		No ECM	Collagen	Fibrin	GFR-matrigel	ESC-matrigel	HEM			No ECM	Collagen	Fibrin	GFR-matrigel	ESC-matrigel	HEM			No ECM	Collagen	Fibrin	GFR-matrigel	ESC-matrigel	HEM
		cTnT	0.580106	0.357661	0.184105	0.280769	0.160186	0.75944		CD31	0.087692	0.137419	0.155941	0.177022	0.183279	0.232928		VIM	0.046613	0.061943	0.0124	0.075163	0.060454	0.188886
			0.58984	0.27048	0.329492	0.220994	0.153168	0.515018			0.185522	0.182043	0.225321	0.154448	0.153234	0.223291			0.040223	0.074725	0.022566	0.055991	0.07339	0.311398
			0.333145	0.311301	0.360171	0.269287	0.291697	0.652838			0.158076	0.129293	0.235939	0.166616	0.231259	0.225915			0.033246	0.1058	0.021799	0.079243	0.044195	0.190076
			0.407607	0.238436	0.246612	0.169117	0.22826	0.565338			0.125473	0.204479	0.19833	0.137961	0.264204	0.253035			0.02629	0.098299	0.042296	0.022386	0.045573	0.210648
	Fig 2f		No ECM	Collagen	Fibrin	GFR-matrigel	ESC-matrigel	HEM			No ECM	Collagen	Fibrin	GFR-matrigel	ESC-matrigel	HEM			No ECM	Collagen	Fibrin	GFR-matrigel	ESC-matrigel	HEM
		MYH7	0.751436	1.26693	1.34949	1.34795	1.18419	4.99359		PECAM1	1.00713	2.63947	2.01643	4.28579	4.34246	3.95843		COL1A1	0.984227	2.05654	0.872262	3.28791	4.1527	9.86234
			1.06466	1.7367	1.63137	1.40006	2.37099	5.25177			0.784645	2.12982	2.33389	3.1245	3.3452	4.18939			0.898796	2.56785	1.02503	3.47221	3.44581	11.4706
			0.726802	2.51319	3.0066	1.53473	1.82444	3.78615			1.14631	2.56445	2.05016	2.38648	3.36148	4.71379			0.896073	2.84548	2.16006	3.236	3.87787	10.8775
			1.4571	1.71437	2.36106	1.34989	1.6647	5.56787			1.06192	3.73686	1.74714	4.39721	4.46497	5.72317			1.2209	1.71504	0.997655	4.05135	4.10732	10.9505
	Fig 2i	Projected area
		Intestine	Stomach	Muscle	Heart (HEM)
		1.506	1.329	1.273	1.124
		1.671	1.355	1.336	1.166
		1.716	1.308	1.197	1.146
		1.454	1.346	1.333	1.088
		1.752	1.545	1.274	1.199
		1.577	1.366	1.517	1.177
		1.555	1.275	1.054	1.224
		1.701	1.159	1.183	1.242
		1.508	1.212	1.133	1.08
		1.544	0.959	0.979	1.128
	Fig 2k		Intestine	Stomach	Muscle	Heart (HEM)			Intestine	Stomach	Muscle	Heart (HEM)			Intestine	Stomach	Muscle	Heart (HEM)
		cTnT	0.22488	0.199934	0.595859	0.439715		CD31	0.136058	0.254914	0.114014	0.193127		VIM	0.085846	0.084649	0.078746	0.125783
			0.276064	0.429687	0.459434	0.537405			0.194388	0.144572	0.079037	0.148334			0.100829	0.094197	0.125419	0.174621
			0.291818	0.316771	0.673162	0.517904			0.139586	0.193241	0.053326	0.214551			0.049985	0.104807	0.099484	0.256827
			0.436203	0.469944	0.615178	0.582046			0.298575	0.146845	0.062762	0.192995			0.064485	0.106618	0.09519	0.285263
			0.245652	0.529127	0.523108	0.651042			0.270173	0.136427	0.041648	0.193868			0.135541	0.119474	0.086502	0.176107
	Fig 2l		Intestine	Stomach	Muscle	Heart (HEM)			Intestine	Stomach	Muscle	Heart (HEM)			Intestine	Stomach	Muscle	Heart (HEM)
		MYH7	0.089173	0.196475	0.504603	0.847903		PECAM1	1.55089	1.20229	0.765918	1.16967		COL1A1	0.515219	0.46809	0.229663	1.0378
			0.060502	0.383451	0.318258	1.25477			1.77639	1.23991	0.831939	0.837599			0.430847	0.587375	0.260807	0.791917
			0.051879	0.157309	0.147698	1.35813			1.5841	1.26856	0.708976	0.813324			0.433161	0.50518	0.238382	1.22155
			0.071724	0.286988	0.114747	0.539196			1.34662	1.16184	0.596639	1.17941			0.358152	0.523336	0.221318	0.948726
			Intestine	Stomach	Muscle	Heart (HEM)			Intestine	Stomach	Muscle	Heart (HEM)			Intestine	Stomach	Muscle	Heart (HEM)
		TNNT2	0.294912	0.769897	0.699661	0.974493		vWF	0.816972	0.915673	0.374287	1.34935		PDGFRA	0.869219	1.03635	0.774688	0.93093
			0.23568	1.00829	0.632102	0.86742			0.859057	0.802184	0.426981	0.742111			0.758749	1.05042	0.823732	0.971015
			0.212186	0.632024	0.643344	1.11668			0.650238	0.634985	0.245215	0.938232			0.809168	0.989764	0.819457	1.11703
			0.209536	0.88051	0.62102	1.04141			0.505091	0.909204	0.232278	0.970304			0.71475	0.94643	0.889022	0.981027

## Sheet: Fig 3.
	Fig 3c	Oxygen concentration				Fig 3f		HEM-Ps	HEM-Pf	HEM-Cf			HEM-Ps	HEM-Pf	HEM-Cf			HEM-Ps	HEM-Pf	HEM-Cf
			Static	Dynamic			MYH7	0.642399	3.67838	13.8996		PECAM1	0.329857	1.33178	0.790228		COL1A1	0.808845	1.59478	8.43472
		-0.564	0.198757	0.220315				1.11339	2.63812	12.431			1.28846	1.56834	1.00905			1.44645	0.985363	10.153
		-0.44385	0.182909	0.204472				0.651881	1.11475	12.3669			0.949329	0.493855	0.92699			0.926609	0.742318	12.6214
		-0.35095	0.172765	0.194251				1.40333	1.57597	11.1349			1.22122	0.41512	0.735366			0.987528	0.923661	14.9652
		-0.30905	0.168753	0.190161				1.18901	1.79741	11.1372			1.21113	0.774618	0.885388			0.830567	1.31591	13.5196
		-0.26212	0.165423	0.186778
		-0.1606	0.159538	0.180907				HEM-Ps	HEM-Pf	HEM-Cf			HEM-Ps	HEM-Pf	HEM-Cf			HEM-Ps	HEM-Pf	HEM-Cf
		-0.01127	0.156038	0.177302			TNNT2	0.894979	1.19068	2.67807		vWF	1.37036	1.03916	2.55699		PDGFRA	0.677495	0.645061	3.30005
		0.007824	0.155749	0.176917				1.15257	1.33516	2.77387			0.533158	0.451959	0.96406			1.09357	0.975561	3.09708
		0.016328	0.15577	0.17695				1.01605	1.07173	2.47256			0.846655	0.53405	1.48308			1.13999	0.795936	5.67924
		0.054863	0.156688	0.178067				0.968542	0.968507	2.58606			1.80904	0.842748	2.01529			1.32206	0.744858	4.76825
		0.181341	0.160356	0.181562				0.967855	1.22295	2.65587			0.440789	0.445854	2.40991			0.766891	0.843141	4.78165
		0.218104	0.162555	0.183737
		0.327839	0.170758	0.192045
		0.387026	0.176579	0.197928
		0.444536	0.183039	0.204541
		0.563709	0.198809	0.220945
		0.564	0.198814	0.22095
	Fig 3h		Beating	Non-beating		Fig 3i	BPM				Peak-to-peak time (ms)				Time-to-peak (ms)				Relative contraction amplitude (% HEM-Cf)
		HEM-Ps	40	60			Plate no flow	Plate flow	Chip flow		HEM-Ps	HEM-Pf	HEM-Cf		Plate no flow	Plate flow	Chip flow		HEM-Ps	HEM-Pf	HEM-Cf
		HEM-Pf	65	35			80.9816	75	103.971		740.909	800	577.083		315	340	119.231		50.9223	66.4679	146.555
		HEM-Cf	100	0			50.7692	90.2256	81.6754		1181.82	665	734.615		220.833	218.75	200		89.697	48.5953	23.6285
							47.2441	59.542	80.5369		1270	1007.69	745		331.818	346.429	109.091		51.8902	56.6294	44.565
							34.5324	81.0811	69.2308		1737.5	740	866.667		256.25	388.889	181.25		77.7949	21.9124	112.029
							70.1754	56.7273	88.5609		855	1057.69	677.5		370	207.143	266.667		22.6537	102.573	39.625
							56.3177	77.5665	75.8364		1065.38	773.529	791.177		257.143	225	341.176		54.7015	61.5226	42.0475
							33.3333	82.7586	96		1800	725	625		168.75	222.222	141.667		38.0394	36.2787	73.7321
							35.2941	64.4295	96.1832		1700	931.25	623.809		316.667	530	129.546		8.37339	8.30459	143.291
								36.3636	76.9811			1650	779.412			225	233.333			2.47672	155.809
								45.7143	89.8876			1312.5	667.5			616.667	242.857			7.5561	70.7255
								22.2222	64.8649			2700	925			150	260			46.3483	247.992
								31.4411	79.6875			1908.33	752.941			575	172.222			22.0572	28.9826
								41.2214	81.8182			1455.56	733.333			660	350			7.6009	26.2107
									68.7023				873.333				212.5				60.2544
									68.1818				880				290.625				98.3083
									66.9145				896.667				303.125				140.824
									45.4545				1320				172.727				183.733
									87.3563				686.842				280.556				76.713
									42.0234				1427.78				290				239.18
									67.9245				883.333				231.25				45.7937

## Sheet: Fig 4.
			Differentially expressed gene (DEGs) for heatmap (Z-score)
	Fig 4b	Gene	No HEM-Ps			HEM-Ps			No HEM-Cf			HEM-Cf				Fig 4c	Index	① No HEM-Ps vs HEM-Cf
		AARS	2.24189	1.66621	0.374392	0.0285835	-0.250983	-0.133263	-0.949376	-0.835128	-0.898179	-0.248712	-0.416527	-0.578902				② HEM-Ps vs HEM-Cf
		AASS	-0.758698	-1.45759	-0.212371	-0.980555	-0.954775	-1.13475	0.86893	0.799614	0.983865	0.807376	0.996753	1.0422				③ No HEM-Cf vs HEM-Cf
		ABCA8	-1.29246	-0.777668	-1.36899	-0.65403	-0.727849	-0.614172	1.25643	1.05911	1.10354	0.315009	0.689742	1.01135			Index	Term	p-value	p-value(-Log10)	Gene count	all DEG (GO annoted)	All gene (GO annoted)	Rich factor
		ABCB6	1.21856	1.33786	0.511872	0.778042	0.648641	0.694029	-1.3407	-1.4341	-1.26767	-0.191864	-0.447049	-0.507617			①	GO:0030198~extracellular matrix organization	1.1586e-15	14.9361	40	92	342	0.269006
		ABCC3	-0.203707	0.138512	-0.495299	0.047548	-0.124924	-0.726957	-1.26215	-0.564499	-1.25161	1.25412	1.51743	1.67154			②	GO:0030198~extracellular matrix organization	3.52412e-10	9.45295	28	77	342	0.225146
		ABCC4	-0.506842	-1.59049	0.657914	-0.738691	-0.664008	-0.642562	-0.603951	-0.193536	0.0736962	1.29549	1.61848	1.29449			③	GO:0030198~extracellular matrix organization	7.72852e-09	8.1119	23	54	342	0.157895
		ABCC6P1	-0.989588	-1.37914	-0.220868	-1.66322	-0.257354	-0.18629	0.663	0.867241	1.30235	1.49548	0.256795	0.1116			①	GO:0030199~collagen fibril organization	7.35187e-08	7.1336	17	24	70	0.342857
		ABCC6P2	-2.34106	0.0304087	-0.310908	-0.634221	-1.01681	-0.0574094	1.29367	0.559431	1.19095	0.55449	0.330056	0.401396			②	GO:0030199~collagen fibril organization	9.23349e-08	7.03463	15	20	70	0.285714
		ABCD2	-0.478194	-2.34727	0.0724885	-0.284	0.00577994	0.0201756	1.3535	1.39413	1.01385	-0.567247	0.0374853	-0.220696			③	GO:0030199~collagen fibril organization	3.89749e-09	8.40922	15	18	70	0.257143
		ABCG1	0.384268	-0.619523	0.26203	-1.23933	-1.34041	-1.7317	1.14082	0.933209	1.06857	0.671982	-0.0749482	0.545038			①	GO:0007160~cell-matrix adhesion	0.000217041	3.66346	17	26	152	0.171053
		ABCG4	-0.253671	-0.923869	-1.63857	-0.474665	0.162358	-0.592457	-0.633717	-0.0827152	0.115597	1.73274	1.19711	1.39186			②	GO:0007160~cell-matrix adhesion	0.00448672	2.34807	12	18	152	0.118421
		ABRA	1.01099	0.84168	-1.13968	0.937425	0.825129	1.12573	-1.44339	-1.36167	-1.08456	0.133515	0.0689928	0.0858434			③	GO:0007160~cell-matrix adhesion	0.0022215	2.65335	11	16	152	0.105263
		ACADL	-0.988008	-1.52764	0.0780512	-0.911653	-0.423513	-1.231	1.34091	1.134	1.16071	0.274959	0.382539	0.710649			①	GO:0007155~cell adhesion	8.93923e-10	9.0487	68	166	1058	0.1569
		ACAP1	0.884147	1.74342	0.342846	0.913658	0.715356	0.709217	-1.21833	-0.561652	-0.79953	-1.20647	-1.04229	-0.480373			②	GO:0007155~cell adhesion	5.78019e-06	5.23806	47	137	1058	0.12949
		ACBD4	1.11267	2.13243	-0.0413835	0.727558	0.535933	0.288419	-0.706589	-0.853367	-0.84262	-0.855289	-1.26005	-0.237702			③	GO:0007155~cell adhesion	1.86543e-15	14.7292	59	95	1058	0.0897921
		ACBD7	-1.20866	-0.9439	-0.543996	-1.12168	-1.05965	-0.644518	1.28551	1.127	1.15459	0.768936	0.542525	0.643839			①	GO:0098609~cell-cell adhesion	0.0018467	2.7336	22	88	608	0.144737
		ACE	0.280968	1.5329	0.602813	0.628523	0.451363	0.775676	-0.40201	0.100261	0.346983	-0.911258	-1.90787	-1.49835			②	GO:0098609~cell-cell adhesion	0.00576069	2.23953	17	69	608	0.113487
		ACE2	-1.20847	-1.20837	-0.867855	-1.13629	-0.823532	-0.209447	1.13482	1.0635	1.10001	0.95284	0.438797	0.763996			③	GO:0098609~cell-cell adhesion	0.00347939	2.4585	15	45	608	0.0740132
		ACHE	0.454648	1.04684	0.426906	1.00051	1.0922	1.30581	-1.17322	-1.25823	-1.32442	-0.408572	-0.754139	-0.408332			①	GO:0007267~cell-cell signaling	0.0490071	1.30974	20	202	1249	0.161729
		ACOT11	-0.947901	-0.968014	-0.229619	-0.94376	-0.905629	-1.45931	0.956302	0.950852	1.22514	1.09133	0.656891	0.573716			③	GO:0007267~cell-cell signaling	4.11762e-07	6.38535	25	97	1249	0.0776621
		ACP5	-0.649938	-1.53206	-1.39921	1.30592	0.40879	0.647412	-0.450652	0.586326	-1.1711	1.23648	0.59702	0.421012			①	GO:0042060~wound healing	4.3272e-07	6.36379	21	75	436	0.172018
		ACRBP	1.17958	1.37925	0.932225	-0.260013	-0.0138549	0.271616	-1.1093	-1.145	-1.47125	-0.334376	1.21147	-0.64034			②	GO:0042060~wound healing	0.000245954	3.60915	14	61	436	0.139908
		ACTA1	-2.39522	-0.949143	-1.22222	0.530643	0.381581	0.335772	0.303642	0.532734	0.255062	1.12003	0.45379	0.653328			③	GO:0042060~wound healing	8.86809e-05	4.05217	13	50	436	0.114679
		ACTA2	-0.411107	1.03502	1.17795	0.0640273	0.203229	-0.0593691	0.866887	0.722539	0.75091	-1.4022	-1.76941	-1.17848			①	GO:0042493~response to drug	0.00037799	3.42252	32	111	739	0.150203
		ACTB	-0.837794	-0.133709	-0.684117	-1.00061	-0.976268	-0.894445	-0.0443925	0.0862985	0.0546907	0.99019	1.99176	1.4484			②	GO:0042493~response to drug	0.000541591	3.26633	26	92	739	0.124493
		ACTC1	-1.76394	-0.434247	-0.748207	-0.780073	-0.673445	-0.858444	1.2374	1.20274	1.17838	0.675395	0.318506	0.645938			③	GO:0042493~response to drug	3.29669e-06	5.48192	27	55	739	0.0744249
		ACTG1	0.560946	0.87181	-0.553919	-0.804196	-0.920236	-0.791622	-0.777368	-0.720087	-0.697312	0.60355	2.01013	1.2183			①	GO:0009612~response to mechanical stimulus	7.517e-07	6.12396	16	70	386	0.181347
		ACTG2	-1.05502	-1.46686	-0.925771	-0.461223	-0.5117	-0.383677	0.121325	0.301515	0.18257	1.00961	1.67388	1.51536			②	GO:0009612~response to mechanical stimulus	0.000187362	3.72732	11	62	386	0.160622
		ACTN2	-1.11182	-1.07806	-1.19894	-0.716622	-0.737643	-0.793854	0.906744	1.02147	0.949277	1.20202	0.617536	0.939892			③	GO:0009612~response to mechanical stimulus	6.21738e-09	8.20639	15	45	386	0.11658
		ACTRT3	-1.05748	-1.30075	-0.529192	-0.712853	-1.17268	-0.810805	0.99006	1.19401	0.872093	1.04087	0.659834	0.826901			①	GO:0007275~multicellular organism development	0.000387954	3.41122	26	924	6691	0.138096
		ACVRL1	-1.24457	-0.52632	-1.24704	-0.870985	-0.662116	-0.547065	0.304591	0.169089	0.466662	1.26758	1.4362	1.45398			②	GO:0007275~multicellular organism development	0.00178476	2.74842	20	714	6691	0.106711
		ACY1	1.11262	2.09057	0.779871	0.244815	0.430266	0.177189	-1.07733	-0.967191	-1.04405	-0.739493	-0.138512	-0.868762			③	GO:0007275~multicellular organism development	2.55819e-05	4.59207	21	412	6691	0.0615753
		ADAM11	-0.896061	-0.541872	-1.44036	-1.06932	-0.847803	-0.763868	1.13537	1.02608	1.1171	0.920715	0.578188	0.781834			①	GO:0007507~heart development	1.07386e-07	6.96905	34	163	876	0.186073
		ADAM12	-0.872256	-1.33204	-0.346738	-0.534786	-0.419628	-0.430739	-0.403531	0.0507975	-0.381947	1.28576	1.65365	1.73146			②	GO:0007507~heart development	0.00414529	2.38244	19	116	876	0.13242
		ADAM19	-1.52032	-1.60436	-1.13808	-0.367273	-0.163608	-0.250209	0.546535	0.712149	0.558523	1.11375	1.00775	1.10515			①	GO:0003161~cardiac conduction system development	0.00303892	2.51728	6	12	39	0.307692
		ADAM21	-0.440552	1.41964	-0.211057	0.495096	-1.69079	0.496094	0.547173	0.957419	0.957695	-1.62462	-0.126835	-0.779262			②	GO:0003161~cardiac conduction system development	0.0418989	1.3778	4	9	39	0.230769
		ADAM33	-0.540599	-0.80388	-0.680603	-0.14748	-0.582445	-0.668936	-0.821281	-0.498989	0.454846	0.844571	2.43403	1.01076			③	GO:0007512~adult heart development	0.00928172	2.03237	4	5	19	0.263158
		ADAM8	0.765067	1.60293	1.30374	0.310154	-0.154888	0.856878	-0.237974	-0.884864	-0.531396	-0.272938	-0.994356	-1.76235			①	GO:0055008~cardiac muscle tissue morphogenesis	0.0196493	1.70665	4	23	80	0.2875
		ADAM9	-0.803559	-2.24882	-0.26004	-0.477318	-0.417749	-0.318666	0.296118	0.381761	0.205522	1.2042	1.104	1.33455			①	GO:0002027~regulation of heart rate	8.59848e-05	4.06558	10	32	126	0.253968
		ADAMTS12	-1.79757	-1.79842	-0.173094	-0.343944	-0.256559	-0.472974	0.642402	0.672806	0.794181	1.13126	0.663552	0.938362			②	GO:0002027~regulation of heart rate	0.00288508	2.53984	7	25	126	0.198413
		ADAMTS14	-1.1389	-1.32901	-0.981995	-0.345558	-0.987304	-0.599518	0.509242	0.967065	0.544363	0.705144	1.36127	1.2952			①	GO:0010460~positive regulation of heart rate	0.00884229	2.05344	6	9	35	0.257143
		ADAMTS17	-0.996161	-1.1441	0.191796	-0.127286	-0.254031	-0.6299	1.63428	1.51346	1.49639	-0.471911	-0.720234	-0.492307			③	GO:0010460~positive regulation of heart rate	0.00677916	2.16882	5	8	35	0.228571
		ADAMTS19	-0.640963	-1.14993	-1.06883	-0.44227	-0.593737	-0.681736	1.59741	1.53603	1.48026	0.0108778	-0.0869536	0.0398498			①	GO:0086091~regulation of heart rate by cardiac conduction	0.00489829	2.30996	8	13	43	0.302326
		ADAMTS2	-1.34341	-1.15516	-0.641925	-0.720982	-0.769671	0.01334	0.00368231	0.319448	0.00298336	1.25711	1.67483	1.35976			①	GO:0086064~cell communication by electrical coupling involved in cardiac conduction	0.00584917	2.23291	5	6	16	0.375
		ADAMTS4	-0.624429	-0.650747	-0.498618	0.821311	0.914872	0.12131	-1.28844	-1.04065	-1.25655	1.13261	1.19255	1.17678			①	GO:0060048~cardiac muscle contraction	0.00246996	2.60731	9	25	83	0.301205
		ADAMTS5	1.11114	-1.52559	1.1326	0.81567	0.995167	1.27351	-0.455028	-0.757928	-1.05722	-0.761029	-0.611294	-0.160009			②	GO:0060048~cardiac muscle contraction	0.0345588	1.46144	6	15	83	0.180723
		ADAMTS8	-0.303399	-0.0253893	0.300671	1.10263	1.56387	1.22197	0.158244	0.0722577	-0.144324	-0.893538	-1.80245	-1.25054			①	GO:0055117~regulation of cardiac muscle contraction	0.00600051	2.22181	6	27	91	0.296703
		ADAMTSL4	-0.676908	-0.35665	-0.701436	-1.39869	-1.1015	-1.22951	1.22497	1.01592	0.988262	0.936625	0.574848	0.724058			①	GO:0001525~angiogenesis	2.12529e-10	9.67258	42	90	449	0.200445
		ADAMTSL5	-1.0605	-1.00892	-1.40828	-0.736079	-0.633517	-0.589418	0.66944	0.544497	0.616467	1.48933	1.05567	1.06131			②	GO:0001525~angiogenesis	1.1183e-08	7.95144	33	71	449	0.158129
		ADCY2	-1.24989	-1.23305	-0.902575	-0.0676182	-0.382951	0.172832	-0.208939	-0.670519	0.179818	1.55631	1.27004	1.53654			③	GO:0001525~angiogenesis	1.6752e-21	20.7759	46	60	449	0.13363
		ADCY8	1.13144	1.26104	0.674754	0.848529	0.801924	0.811439	-1.41156	-0.964313	-1.21009	-0.609592	-0.718229	-0.615336			①	GO:0008217~regulation of blood pressure	0.00229429	2.63935	12	52	240	0.216667
		ADGRA2	-1.05866	-1.29507	-0.904004	-0.703275	-0.65761	-0.612629	0.318639	0.388315	0.561835	0.940127	1.68917	1.33316			②	GO:0008217~regulation of blood pressure	0.000222674	3.65233	12	39	240	0.1625
		ADGRF5	-1.29325	-1.69627	-0.870535	-0.692114	-0.245464	-0.518193	0.562474	0.932945	0.764009	1.00762	1.02578	1.02301			③	GO:0008217~regulation of blood pressure	0.000125348	3.90188	11	33	240	0.1375
		ADGRG1	-0.312301	1.22454	0.835053	0.709601	0.397754	1.25221	-1.48459	-0.849437	-1.80569	0.130829	0.31701	-0.41497			①	GO:0003180~aortic valve morphogenesis	5.17123e-06	5.28641	11	14	33	0.424242
		ADGRG2	0.240183	-0.743924	1.92757	0.915431	0.766027	0.976887	0.0210636	-0.569614	-0.384184	-0.721912	-0.792979	-1.63455			②	GO:0003180~aortic valve morphogenesis	0.000277773	3.55631	8	10	33	0.30303
		ADGRL4	-1.73016	-1.66286	-0.814352	-0.372389	-0.2172	-0.171707	0.995015	1.04618	1.02935	0.72661	0.537455	0.634057			③	GO:0003180~aortic valve morphogenesis	0.00333975	2.47629	6	6	33	0.181818
		ADHFE1	-0.698299	0.047238	-1.28594	-1.65354	-0.892617	-0.693395	0.971422	0.979682	1.0331	1.02535	0.317291	0.849714
		ADM	1.08811	1.67128	0.146472	0.40891	0.738924	0.479593	-0.16594	-0.141921	-0.102164	-0.905248	-1.64634	-1.57167		Fig 4d	Z-score
		ADM2	1.35941	1.55457	1.33432	0.0775371	-0.0793983	-0.0368032	-1.10092	-1.21817	-1.44305	0.0148	-0.0641009	-0.398196				GO:0007507~Heart development
		ADORA1	-1.52331	-0.802014	-0.650162	-0.667857	-0.537599	-0.760882	1.50277	1.41323	1.32964	0.433179	-0.0326562	0.295666			Gene	No HEM-Ps			HEM-Ps			No HEM-Cf			HEM-Cf
		ADRA1B	0.404131	0.895758	0.826472	1.04774	1.05002	0.826133	-1.71852	-1.24727	-1.3226	-0.206927	-0.359264	-0.19567			GPC3	-0.628164	-0.237673	-0.49997	-0.761368	-0.731418	-0.646192	-0.652109	-0.500734	-0.186687	1.29505	1.5745	1.97477
		ADRA1D	-0.775116	1.09099	0.349795	0.661657	0.993193	0.696747	-2.38124	-0.971937	-0.469022	0.53916	0.0436301	0.222145			ELN	-0.701686	-0.410932	-0.799455	-0.925942	-0.694571	-0.844631	-0.0574511	-0.109055	-0.208464	1.38567	1.66101	1.70552
		ADRA2A	-0.936086	-0.926478	-1.04048	-0.191447	-0.497846	0.146206	-0.489436	-0.435208	-0.265067	1.16754	1.73217	1.73612			NPR3	-0.233006	-1.05443	-1.27621	-0.504716	0.062683	0.0955955	-0.818277	-0.520651	-0.275845	1.25799	1.66376	1.60312
		ADRA2B	-1.06275	0.498972	0.247862	0.0328556	0.23547	-0.230735	1.60816	1.0525	1.08533	-0.649128	-1.71342	-1.10513			FN1	-0.855565	-1.29287	-0.805026	-0.675615	-0.654906	-0.485089	-0.165066	0.407821	0.0713813	1.39337	1.55344	1.50813
		ADRA2C	0.740142	1.62079	0.137067	0.6406	1.03318	1.02109	-0.740687	-0.283806	-0.752764	-1.06254	-1.48696	-0.8661			EMILIN1	-1.16777	-0.505455	-0.513328	-0.88728	-0.818511	-0.942535	0.132689	0.130554	0.117629	1.23898	1.70739	1.50764
		ADRB1	1.37694	0.375531	-1.43563	1.08841	0.462256	0.73071	-1.34149	-1.28266	-1.04718	0.22622	0.519739	0.327138			SPARC	-1.6096	-1.01278	-0.84981	-0.266369	-0.227066	-0.193795	-0.187225	0.1231	-0.160907	1.35406	1.5159	1.51449
		ADRB3	0.811193	0.989808	1.29257	0.828004	0.680463	0.769914	-0.369544	-0.431302	-0.62799	-1.21007	-1.23588	-1.49717			TFAP2A	-0.820829	-1.02198	-1.60282	-0.0108304	-0.184038	-0.285144	0.0375175	0.0869662	-0.527697	1.36604	1.31581	1.647
		AFF2	-0.960348	-2.24617	-0.317009	-0.479761	-0.345557	-0.131554	1.02015	1.04202	1.01768	0.0337719	1.16697	0.199809			SNAI2	-1.15385	-1.18633	-0.85212	0.252043	0.0864448	0.266887	-0.65433	-0.590008	-0.495239	1.17878	1.45591	1.6918
		AGAP2-AS1	1.26878	0.434519	-0.250392	0.326024	0.621803	0.49408	-1.81461	-1.74374	-0.768192	-0.196152	1.05335	0.574523			SFRP2	-1.50803	-1.11519	-1.08643	-0.229188	-0.133089	-0.121912	-0.0534289	-0.0641115	-0.00199501	1.47432	1.47459	1.36446
		AGER	0.42926	2.16676	1.06052	0.14882	0.127937	0.768231	-0.935325	-1.04453	-0.847246	-1.10132	-0.0932762	-0.679832			TWIST1	0.116832	0.284922	-0.561533	-0.831016	-0.581554	-0.463131	-0.896694	-0.802009	-0.49029	0.635465	2.4327	1.1563
		AGTPBP1	1.37812	0.222407	0.710617	0.952656	1.0743	1.16925	-1.03741	-0.74775	-0.836747	-0.929812	-1.02883	-0.92681			COL3A1	-1.03623	-1.10109	-1.07562	-0.658709	-0.717035	-0.601022	0.290506	0.432951	0.273664	1.23222	1.49787	1.46249
		AGXT	1.27314	1.36442	1.43244	0.297912	0.39852	0.371113	-0.481508	-0.43009	-0.687082	-1.13349	-1.2854	-1.11997			SGCG	0.755646	0.423214	-0.862849	-0.503165	-0.941176	-0.560959	-0.916194	-1.01256	-0.570761	1.41989	1.46113	1.30778
		AHNAK2	0.818971	0.373783	0.84082	0.888936	0.958105	1.03589	-1.65228	-1.36615	-1.40558	-0.0236319	-0.137366	-0.331497			ACVRL1	-1.24457	-0.52632	-1.24704	-0.870985	-0.662116	-0.547065	0.304591	0.169089	0.466662	1.26758	1.4362	1.45398
		AHR	0.797012	-1.10067	-0.552025	0.887621	0.685228	0.966425	-1.51129	-1.15922	-1.18804	0.559493	0.803814	0.811657			ITGA4	-0.942065	-1.24578	-0.791431	-0.53031	-0.383641	-0.620036	-0.213633	0.297319	0.272556	0.785347	2.23907	1.1326
		AIM1	-0.944827	-0.753398	-0.716396	-0.725049	-0.89002	-0.608252	-0.114331	0.163887	-0.0223998	1.18174	1.8207	1.60835			GATA3	-1.88902	-0.655698	-0.819605	-0.0858502	-0.0737253	-0.132749	-0.507104	0.300564	-0.280682	1.08013	1.45039	1.61336
		AK4	1.24878	0.444146	0.416298	0.985683	1.06812	1.19017	-1.36884	-1.19347	-1.13048	-0.379072	-0.653566	-0.627781			FBN1	-1.02522	-1.30225	-0.960844	-0.671385	-0.703375	-0.564251	0.2587	0.592746	0.298029	1.2563	1.40833	1.41322
		AK5	-0.00126255	-0.139082	-2.36612	-0.168161	-0.695576	-0.638764	-0.129928	0.572127	0.283411	1.12395	1.55018	0.609217			MAPK11	-1.81256	-0.338971	-0.686658	0.0881087	-0.66246	-0.0682404	-0.0340915	0.0931609	-0.583115	0.591863	1.98274	1.43022
		AK8	1.13299	0.404191	1.20961	0.845344	0.855485	1.13643	-1.25507	-0.789355	-0.873833	-0.895867	-0.782215	-0.987715			PPARG	-1.01305	0.573063	-1.70703	-0.147002	-0.528325	0.00785576	0.0184535	-0.670739	-0.457679	0.664431	1.54193	1.7181
		AKAP6	-0.682181	-1.83129	-1.28525	-0.602897	-0.362704	-0.539876	0.810604	0.834934	0.894378	1.02057	0.756313	0.987396			POU5F1	-1.43768	-1.34909	0.505245	-0.0597011	-0.224397	-0.0974469	-0.52731	-0.713887	0.00850841	0.630781	2.00576	1.25922
		AKR1C1	0.495923	1.52538	0.733279	1.10018	0.849251	0.793069	-0.960822	-1.03684	-1.03994	-0.517808	-1.19006	-0.751614			PDGFRB	-1.30441	-1.48248	-1.3298	-0.196711	-0.350284	-0.131322	0.281887	0.420037	0.310477	1.18611	1.40719	1.1893
		AKR1C3	-0.510997	1.03651	1.41141	1.17313	1.03529	0.692437	-1.02742	-0.650625	-0.953195	-0.197022	-1.39174	-0.617785			MYH7	-1.24044	-0.871645	-1.35224	-0.694216	-0.657523	-0.633458	0.556069	0.609218	0.607823	1.26131	1.19445	1.22066
		ALDH1A3	-0.283899	-0.862641	-0.750775	-0.594913	-0.570351	-0.649617	-0.449632	-0.314685	-0.322044	1.18806	1.5085	2.102			GREM1	-1.48129	-1.24361	-0.894042	-0.60491	-0.657205	-0.483016	0.501493	0.706065	0.522199	1.16741	1.2476	1.21931
		ALDH1B1	-1.06762	-0.939145	-1.43266	-0.665449	-0.430565	-0.665526	0.469721	0.788385	0.0722948	1.36356	1.20197	1.30503			PITX2	-0.537742	-0.540192	-1.01908	-0.761513	-0.626146	0.0205708	0.221389	-0.450255	0.228203	0.378859	2.80774	0.27817
		ALDH1L1	1.31933	1.36929	0.703232	0.725835	0.226427	0.285983	-1.72027	-1.02958	-0.929635	0.182382	-1.14585	0.0128632			LOX	0.341456	-0.0793105	-0.258103	0.263719	0.285248	0.36672	-1.63384	-1.40547	-1.33442	0.920636	1.11989	1.41348
		ALDH1L2	1.7396	0.325188	1.14112	0.582436	0.405757	0.515158	-1.40845	-1.3198	-1.38486	-0.350484	-0.113772	-0.131881			APELA	-0.266069	-0.537176	-0.054953	-0.960036	-0.681355	0.192104	-0.19786	-0.516628	-0.171484	-0.488567	2.8059	0.876126
		ALDH3B1	-0.81256	-0.225067	0.0271055	-0.975179	-1.10293	0.0451511	-0.255096	-0.693564	-0.641849	1.58428	1.50849	1.54121
		ALDOA	1.28268	1.77764	0.355339	0.695372	0.510885	0.622089	-1.11698	-1.11401	-1.09666	-0.543451	-0.623945	-0.748956				GO:0030198~Extracellular matrix organization
		ALDOC	1.06501	1.70401	0.271055	0.812221	0.680555	0.682541	-1.22147	-1.24407	-1.19561	-0.405088	-0.518302	-0.630861			Gene	No HEM-Ps			HEM-Ps			No HEM-Cf			HEM-Cf
		ALG2	2.07878	1.59809	0.684784	0.00380166	0.211683	-0.0199282	-0.82041	-0.919771	-0.927768	-0.464232	-0.711704	-0.713317			COL12A1	-0.567361	-1.28673	-0.663025	-0.495159	-0.279947	-0.637364	-0.239064	-0.129413	-0.46328	1.52976	1.57839	1.65319
		ALG3	1.55113	2.18839	0.200452	0.232113	-0.00413954	0.279734	-1.13723	-0.572416	-0.854873	-0.768049	-0.371513	-0.743602			ELN	-0.701686	-0.410932	-0.799455	-0.925942	-0.694571	-0.844631	-0.0574511	-0.109055	-0.208464	1.38567	1.66101	1.70552
		ALG5	1.44926	1.95536	0.284608	0.57833	0.291763	0.370738	-1.14817	-0.857822	-1.11709	-0.767825	-0.461883	-0.577266			CTSK	-0.670906	-0.637558	-0.290427	-0.320098	0.128609	-0.454958	-0.808206	-1.1585	-0.502208	1.42526	1.49381	1.79519
		ALK	0.205089	-0.000218864	0.275839	1.26368	1.13303	1.12028	0.0919902	0.117899	0.155263	-1.1112	-1.92443	-1.32722			COL1A2	-1.0851	-0.972672	-0.701196	-0.687151	-0.713667	-0.683598	-0.0379437	0.319147	0.0396722	1.42854	1.59199	1.50199
		ALOX12B	1.32652	1.7617	-0.0378961	1.05629	0.473306	0.235912	-0.572202	-0.473482	-0.681533	-1.05534	-1.53768	-0.495603			CSGALNACT1	-0.767295	-1.36194	-0.713125	-0.506412	-0.664491	-0.528978	0.194754	-0.229632	0.0753763	1.12603	1.75107	1.62464
		ALOX15	1.60234	1.2774	1.16094	0.340808	0.0208951	0.691794	-0.765916	-1.04344	-1.23021	-0.675175	-0.327969	-1.05147			FN1	-0.855565	-1.29287	-0.805026	-0.675615	-0.654906	-0.485089	-0.165066	0.407821	0.0713813	1.39337	1.55344	1.50813
		ALOX5	-0.0817828	-0.0571642	0.0708355	-0.408292	-0.064145	-0.723094	-1.14914	-1.46947	-0.22346	0.541788	2.02412	1.53979			EMILIN1	-1.16777	-0.505455	-0.513328	-0.88728	-0.818511	-0.942535	0.132689	0.130554	0.117629	1.23898	1.70739	1.50764
		ALOX5AP	-0.911232	-0.657336	-0.920307	-0.417507	0.298844	0.615482	-0.919779	0.435635	-0.220701	-0.80989	1.32974	2.17705			COL8A1	-0.305305	-1.11469	-0.348365	0.169351	-0.010867	0.0470248	-1.04273	-0.884568	-0.961121	1.20859	1.61085	1.63183
		ALPL	1.26057	1.19064	-0.134665	-0.699032	-1.19418	-1.49942	-0.762829	-0.565727	-0.277171	0.605922	1.43267	0.643228			COL25A1	-0.171165	-1.04067	0.286489	-0.198189	-0.542425	-0.0265852	-1.34584	-0.798323	-0.604084	1.24332	1.58913	1.60833
		AMH	0.272687	1.78682	1.25381	0.511284	0.298028	0.74965	-0.139047	-1.04627	-0.837243	-1.46204	-1.10207	-0.285606			ITGA8	-0.0173736	-0.726974	-0.865579	-0.815147	-0.929319	-0.768854	-0.181159	-0.141678	0.0172991	0.692202	2.07969	1.65689
		AMIGO2	-0.232898	-0.397193	0.0544262	-1.52944	-0.800119	-0.453439	-0.19839	-0.557048	-0.282084	0.995479	1.25457	2.14613			SPARC	-1.6096	-1.01278	-0.84981	-0.266369	-0.227066	-0.193795	-0.187225	0.1231	-0.160907	1.35406	1.5159	1.51449
		AMOT	0.813043	-1.02533	0.684342	0.744235	0.402248	0.81685	-1.60727	-1.28693	-1.3382	0.869929	0.132206	0.794884			NTNG1	0.73817	-0.0601381	-0.343484	-0.792538	-0.55267	-0.647991	-1.08534	-0.743912	-0.868295	1.14051	1.71658	1.49911
		AMOTL2	-1.33138	-1.20184	-1.14593	-0.721829	-0.653893	-0.451452	0.821984	0.708023	0.664565	1.27227	1.00508	1.0344			TFAP2A	-0.820829	-1.02198	-1.60282	-0.0108304	-0.184038	-0.285144	0.0375175	0.0869662	-0.527697	1.36604	1.31581	1.647
		AMPD3	1.38392	0.795734	0.993914	0.750178	0.872972	0.775167	-0.658397	-0.776504	-0.830866	-0.768661	-1.29125	-1.24621			SFRP2	-1.50803	-1.11519	-1.08643	-0.229188	-0.133089	-0.121912	-0.0534289	-0.0641115	-0.00199501	1.47432	1.47459	1.36446
		AMPH	-0.916949	-1.6431	-0.23934	-0.440761	-1.20996	-0.695714	1.13471	1.28511	1.24467	0.334843	0.539751	0.606743			FBLN5	-1.62543	-1.23913	-0.601638	-0.38003	-0.332569	0.0486562	0.000472937	-0.11833	-0.0482758	1.29047	1.54837	1.45742
		AMY2B	-0.17855	0.858007	2.15237	-0.00548571	-0.100304	0.412392	0.549898	-0.246543	0.245857	-1.65354	-1.32729	-0.706816			ADAMTS2	-1.34341	-1.15516	-0.641925	-0.720982	-0.769671	0.01334	0.00368231	0.319448	0.00298336	1.25711	1.67483	1.35976
		ANG	1.22785	1.44766	0.306528	0.683959	0.673541	0.875098	-1.20078	-1.2262	-1.4182	-0.55523	-0.504494	-0.30973			GPM6B	-1.20514	-1.5218	-0.381063	-0.103846	-0.261903	-0.0687208	-0.228951	-0.241911	-0.18937	0.650235	2.02408	1.52839
		ANGPT1	0.403386	-0.541735	-0.514459	1.21984	1.20187	1.37704	-1.29704	-1.19582	-1.45304	0.218726	0.219906	0.361331			MFAP4	-0.655169	-1.23931	-0.961286	-0.751819	-0.743142	-0.831943	0.163441	0.49287	0.332295	1.21371	1.5483	1.43206
		ANGPTL2	-1.56033	-0.83798	-1.0851	-0.537878	-0.73765	-0.776459	0.776193	0.742603	0.856706	0.917151	1.17323	1.06951			COL3A1	-1.03623	-1.10109	-1.07562	-0.658709	-0.717035	-0.601022	0.290506	0.432951	0.273664	1.23222	1.49787	1.46249
		ANGPTL4	0.359955	0.817568	0.073262	0.967327	0.95501	1.01868	-1.68636	-1.38735	-1.56323	0.282816	0.134947	0.0273756			CRISPLD2	-1.07269	-1.05603	-0.954545	-0.643116	-0.666903	-0.869048	0.343367	0.354124	0.398837	1.2822	1.39293	1.49088
		ANK1	-1.10457	0.0521197	-1.48239	-1.22989	-0.305722	-1.12495	0.802517	0.859893	1.00468	1.19346	0.668266	0.666587			TGFBI	-1.41484	-1.10968	-1.25916	-0.348952	-0.396077	-0.209609	0.100647	0.338271	0.163708	1.32544	1.43573	1.37452
		ANKH	-1.36676	-1.35574	-0.93106	-0.485191	-0.515634	-0.557316	1.26662	1.23853	1.27803	0.678899	0.149339	0.600293			SCARA3	-1.31694	-1.15452	-0.848266	-0.521959	-0.605077	-0.630472	0.414274	0.20568	0.328211	1.05697	1.63447	1.43764
		ANKLE1	1.47619	1.71258	0.794947	-0.541766	-0.286769	1.20757	-0.460306	-0.477461	-0.759503	-0.796709	-0.823873	-1.0449			POSTN	-1.14992	-1.13042	-0.820438	-0.76577	-0.723851	-0.712371	0.346892	0.434461	0.422537	1.25398	1.39018	1.45472
		ANKRD1	-1.66592	-0.958401	-1.58636	-0.333669	-0.370334	-0.111986	0.594996	0.754331	0.557093	1.19008	0.875152	1.05501			COL5A3	-1.5809	-1.23345	-0.477271	-0.276163	-0.762849	-0.626551	0.114307	0.604645	0.273544	1.27782	1.29394	1.39292
		ANKRD18A	-1.58567	-1.02478	-0.258026	-1.10215	-0.940339	-0.438502	1.12397	1.16875	0.960359	0.899328	0.578674	0.618391			COL1A1	-1.35472	-1.18085	-1.09175	-0.53554	-0.576758	-0.435761	0.325107	0.559754	0.329804	1.25286	1.40573	1.30213
		ANKRD18B	-0.890412	-1.52352	-1.01199	-0.0974102	-0.359851	-1.19923	0.598104	0.166777	0.661458	1.19588	1.17861	1.28159			EGFLAM	-0.380385	0.21366	-1.15665	-1.25053	-0.869587	-1.20733	0.312592	0.190492	0.198738	0.855419	1.59041	1.50317
		ANKRD2	-0.961728	0.849865	-1.58932	0.130281	-0.787017	-0.738317	0.689012	0.0437594	-0.335807	1.7697	1.32853	-0.398957			SULF2	-0.797226	-0.714325	-1.38834	-0.917655	-0.884018	-0.661722	0.455609	0.613731	0.404425	1.0737	1.39844	1.41738
		ANKRD26	-1.0085	-2.39175	-0.095902	-0.630713	-0.303056	-0.206939	0.889048	1.03577	0.616781	0.745412	0.747242	0.602608			CYP1B1	-1.15017	-1.53329	-1.48005	-0.165516	-0.229124	-0.0493141	0.288125	0.31445	0.206237	1.21358	1.20669	1.37838
		ANKRD32	-0.89119	-2.66376	-0.293367	-0.208643	0.167249	-0.113096	0.458044	0.39225	0.726537	0.578467	0.982854	0.864659			GREM1	-1.48129	-1.24361	-0.894042	-0.60491	-0.657205	-0.483016	0.501493	0.706065	0.522199	1.16741	1.2476	1.21931
		ANKRD33	0.835211	1.72133	1.42319	0.41145	-0.680259	0.768433	-1.34274	-0.841066	-0.627616	-0.158375	-0.648144	-0.861407			LOX	0.341456	-0.0793105	-0.258103	0.263719	0.285248	0.36672	-1.63384	-1.40547	-1.33442	0.920636	1.11989	1.41348
		ANKRD37	1.10059	1.44849	0.552843	0.768244	0.882427	0.643646	-1.48788	-0.908132	-1.13194	-0.371506	-0.639325	-0.857456			PTX3	0.0930376	0.792426	-1.17064	-0.280701	0.491208	-0.531094	-1.60158	-1.063	0.128794	0.16689	1.15033	1.82432
		ANKRD44	-0.624514	-2.33559	1.07517	-0.502537	-0.656567	-0.42774	0.100181	0.0482658	0.854453	0.975741	0.344583	1.14856
		ANKRD53	-2.01716	-0.568869	0.0546878	-0.576831	-1.21866	-0.212946	0.266772	0.879234	0.0445599	1.42637	0.884305	1.03853				GO:0001525~Angiogenesis
		ANKRD63	-2.03484	-1.91371	-0.00140635	-0.198013	0.431662	0.0281265	0.718316	0.459405	1.18296	0.261075	0.21102	0.855397			Gene	No HEM-Ps			HEM-Ps			No HEM-Cf			HEM-Cf
		ANLN	-1.55977	-1.68727	-0.508553	-0.478092	-0.506308	-0.524996	0.984402	0.990123	0.991769	0.74353	0.72284	0.83232			ANPEP	-0.743155	-0.370228	-0.932244	-0.30308	-0.937698	-0.451033	-0.0960654	-0.342971	-0.58562	1.19581	1.84654	1.71975
		ANO4	-0.976579	-0.702065	-0.52325	-0.391683	-1.23173	-0.940292	-0.0245099	0.0630615	0.553176	0.854493	1.36387	1.95551			FLI1	-0.859284	-0.943011	-0.577411	-0.406179	-0.401207	-0.676501	-0.690224	-0.113307	-0.0400919	1.10797	1.62696	1.97228
		ANO5	0.173593	-2.23472	-1.25796	-0.823993	-0.159472	-0.254107	0.462041	0.777068	0.762261	0.961653	0.671272	0.922357			LPAR1	0.00348068	-1.1584	-0.444254	0.0433073	-0.381501	-0.693763	-0.76688	-0.781875	-0.50636	1.6364	1.67918	1.37067
		ANO7	1.22183	1.57787	0.884743	-1.19869	0.776364	0.901071	-0.605727	-0.715098	-0.784398	-1.09391	-0.81985	-0.144218			VAV3	-0.154498	-1.13825	0.173898	-0.604245	-0.452554	-0.0421761	-0.591182	-0.900967	-0.887002	1.51605	1.33295	1.74797
		ANPEP	-0.743155	-0.370228	-0.932244	-0.30308	-0.937698	-0.451033	-0.0960654	-0.342971	-0.58562	1.19581	1.84654	1.71975			FN1	-0.855565	-1.29287	-0.805026	-0.675615	-0.654906	-0.485089	-0.165066	0.407821	0.0713813	1.39337	1.55344	1.50813
		ANXA2	-0.145202	1.07962	-1.02854	0.247336	-0.152035	0.0989487	-1.34353	-0.98349	-1.25853	0.803867	1.51904	1.16251			COL8A1	-0.305305	-1.11469	-0.348365	0.169351	-0.010867	0.0470248	-1.04273	-0.884568	-0.961121	1.20859	1.61085	1.63183
		ANXA3	-0.142869	0.611187	-1.07001	-1.2425	-1.55455	-1.20507	0.967411	0.988483	1.04906	0.572199	0.212881	0.813787			RHOJ	-0.934075	-0.391456	-1.20168	-0.515432	-0.886345	-0.933305	0.275802	0.286568	-0.0650088	1.61564	1.20747	1.54182
		AOC2	1.29055	1.29374	0.678852	0.481218	0.797493	0.6711	-0.810956	-1.765	-1.02879	-0.726731	-0.699559	-0.181916			THY1	-1.20023	-0.97052	-0.805936	-0.570239	-0.844442	-0.525735	0.031172	0.109147	0.463028	1.13866	1.79839	1.37671
		AOC3	0.963567	1.48349	0.509203	0.595105	0.994324	0.94411	-1.26983	-0.975087	-1.03913	-0.70326	-0.515711	-0.98679			SFRP2	-1.50803	-1.11519	-1.08643	-0.229188	-0.133089	-0.121912	-0.0534289	-0.0641115	-0.00199501	1.47432	1.47459	1.36446
		AP1S3	-1.94689	-1.5717	0.0464916	-0.425147	0.00871227	-0.277035	0.0403767	0.31886	1.03559	0.225108	1.35363	1.19201			SERPINE1	-1.19403	-0.982263	-1.44727	-0.177515	-0.239663	-0.0307956	-0.389111	0.38226	-0.194149	1.45707	1.36717	1.44828
		AP3B2	0.839507	1.13658	1.21783	0.819911	0.626234	0.984924	-0.820427	-0.930569	-0.878173	-1.00802	-1.29703	-0.69077			TNFAIP2	-0.928038	-1.71702	-0.666842	-0.205975	0.141092	-0.0413637	-0.172147	-0.664619	0.00368598	1.36646	1.74432	1.14046
		APBA2	0.777873	0.864573	0.184667	1.20259	1.1822	0.935882	-1.2484	-1.43726	-1.18714	-0.300957	-0.102838	-0.871187			CXCL8	-1.10569	-0.546964	-1.40156	0.239264	0.278423	0.237626	-0.699887	-0.545658	-0.706241	1.5082	1.39371	1.34878
		APC2	0.658576	1.03871	1.76108	0.817279	0.735055	0.206668	-1.30636	-1.02556	-1.1598	-0.421359	-0.610962	-0.693313			ACVRL1	-1.24457	-0.52632	-1.24704	-0.870985	-0.662116	-0.547065	0.304591	0.169089	0.466662	1.26758	1.4362	1.45398
		APCDD1	-1.77769	-1.813	-1.08627	0.195817	0.389468	0.264788	0.484957	0.087315	0.481729	0.94683	0.72054	1.10552			TGFBI	-1.41484	-1.10968	-1.25916	-0.348952	-0.396077	-0.209609	0.100647	0.338271	0.163708	1.32544	1.43573	1.37452
		APCDD1L	-0.908797	-1.23211	-0.646716	0.0476718	0.020162	0.311444	-1.03594	-0.034861	-0.774753	0.982203	1.9067	1.365			SRPX2	-1.11164	-1.26562	-1.21691	-0.408793	-0.575619	-0.539909	0.302037	0.522044	0.253085	1.23241	1.40242	1.40649
		APELA	-0.266069	-0.537176	-0.054953	-0.960036	-0.681355	0.192104	-0.19786	-0.516628	-0.171484	-0.488567	2.8059	0.876126			CYP1B1	-1.15017	-1.53329	-1.48005	-0.165516	-0.229124	-0.0493141	0.288125	0.31445	0.206237	1.21358	1.20669	1.37838
		APLN	0.87482	0.987027	0.396289	1.02023	0.878203	0.925014	-1.72161	-1.27331	-1.23486	-0.051692	-0.437149	-0.362966			PDGFRB	-1.30441	-1.48248	-1.3298	-0.196711	-0.350284	-0.131322	0.281887	0.420037	0.310477	1.18611	1.40719	1.1893
		APLNR	1.0695	1.67638	1.85452	-0.384461	-0.22956	-0.080753	-1.06743	-1.17221	-0.596163	-0.656609	-0.122119	-0.291095			HOXA3	-0.712468	-0.305497	-0.430637	-0.676803	-1.45798	0.505131	0.134535	-0.466738	-0.297482	0.6095	2.51839	0.580045
		APOA4	0.591692	1.3804	0.999171	0.746702	0.898375	0.856629	-1.22705	-1.35484	-0.927952	-0.793242	-0.841552	-0.328335			GREM1	-1.48129	-1.24361	-0.894042	-0.60491	-0.657205	-0.483016	0.501493	0.706065	0.522199	1.16741	1.2476	1.21931
		APOBEC2	-1.60697	-0.396029	-1.24461	-0.673129	-0.683017	-0.739829	0.700871	0.716033	0.569912	1.382	0.819644	1.15513			PITX2	-0.537742	-0.540192	-1.01908	-0.761513	-0.626146	0.0205708	0.221389	-0.450255	0.228203	0.378859	2.80774	0.27817
		APOBEC3D	1.87078	1.00934	0.0240359	0.355199	0.48602	-0.156501	-1.10731	-1.85176	-1.11843	0.431438	0.0201396	0.0370468			APELA	-0.266069	-0.537176	-0.054953	-0.960036	-0.681355	0.192104	-0.19786	-0.516628	-0.171484	-0.488567	2.8059	0.876126
		APOBEC3H	0.173702	1.53185	1.25596	0.475257	0.475275	0.083916	0.670519	-1.36206	0.146401	-0.70998	-1.35322	-1.38762
		APOC1	1.35549	2.57045	-0.130235	0.0122118	-0.462491	-0.0779486	-0.972288	-0.809902	-0.693024	-0.392267	-0.161797	-0.238198		Fig 4e		Sarcomere length (μm)	No HEM-Ps	HEM-Ps	No HEM-Cf	HEM-Cf
		APOD	0.60604	1.78165	0.996261	0.49848	1.01523	-0.021535	-1.54007	-0.666213	-0.5988	-1.1104	-0.878834	-0.0818131					1.57362	1.81661	1.75886	1.85241
		APOE	-1.37795	0.150251	-1.37388	-0.633246	-0.745882	-0.80738	0.173819	0.261478	0.343246	1.38153	1.27111	1.3569					1.61762	1.61368	1.8573	1.87823
		APOL1	-0.683486	-0.681647	-0.685777	-0.837847	-0.837847	-0.273351	-0.442007	-0.67207	0.46772	1.45289	1.44914	1.74428					1.64026	1.55178	1.84945	1.76509
		AQP11	0.809314	1.74639	1.30524	0.365229	0.221927	0.42201	-0.0251365	-0.569886	-1.36898	-1.29638	-0.638984	-0.97075					1.52729	1.77955	1.79469	1.75625
		AQP3	1.46897	1.19596	0.365208	0.532182	0.968521	0.643213	-1.23717	-1.43923	-1.22176	-0.488532	-0.384913	-0.402451					1.40407	1.58137	1.92004	1.94143
		AQP7	-1.248	-1.7203	-0.64447	-0.258376	0.186551	-1.24629	0.433812	1.04881	1.14328	0.604342	0.906562	0.794073					1.59457	1.4862	1.59952	1.55264
		AQP8	1.39243	2.18039	0.803454	0.203148	-0.07271	-0.777063	-0.168692	-0.72916	-0.674403	-1.25267	-0.358227	-0.546496					1.62349	1.6891	1.74019	1.92955
		AR	-0.42979	-0.966425	-0.698847	-0.134364	0.852346	0.740521	-0.982744	-1.31372	-0.500844	0.245101	1.67604	1.51272					1.44096	1.51931	1.42086	2.15096
		ARAP3	-0.93061	-1.51044	-0.938949	-0.860971	-0.704288	-0.53847	0.400463	0.805751	1.02589	0.912539	1.25081	1.08828					1.7337	1.88233	1.69044	1.81236
		ARC	0.460624	1.4322	0.173915	1.07817	1.04949	1.17846	-0.51522	-1.14169	-0.973837	-0.781275	-1.02338	-0.937441					1.4639	1.68172	1.88428	1.87324
		AREG	-1.08971	-0.91731	-0.141074	-0.525899	-0.799797	-0.771887	-0.512176	0.369406	-0.172583	1.44171	1.3767	1.74262					1.53108	1.75926	1.69897	1.79472
		ARFGEF3	1.68498	0.339284	0.435602	0.817803	0.913327	1.03356	-1.21637	-1.27065	-1.12868	-0.581185	-0.354334	-0.673341					1.48816	1.52446	1.76869	2.07168
		ARG2	1.46648	1.41115	0.490771	0.668115	0.488868	0.536669	-1.32662	-1.17932	-1.4225	-0.244238	-0.529824	-0.359566					1.41418	1.45914	1.81018	1.91313
		ARHGAP11A	-1.34859	-1.86893	-0.413499	-0.684018	-0.489656	-0.421708	0.988479	0.969861	0.920457	0.67018	0.912776	0.764646					1.6399	1.52897	1.67337	1.85748
		ARHGAP11B	-1.06675	-0.698379	-1.07801	0.638405	-1.09476	-1.06237	0.675437	0.792983	1.20909	-0.586618	1.19799	1.07298					1.65011	1.63997	1.70608	1.83554
		ARHGAP18	-0.400242	-1.18369	-1.267	-0.663417	-0.161239	0.427949	-0.664499	-0.222649	0.43561	0.532671	2.35983	0.80667
		ARHGAP24	-1.57278	-1.46706	-1.75395	0.432393	0.15276	0.00290144	0.863937	0.694038	0.843471	0.799198	0.457205	0.547887		Fig 4g			Day 7	Day 14	Day 21
		ARHGDIB	-0.00241687	1.07562	0.253582	-0.717697	-0.289688	-0.867847	-0.507577	-1.18463	-1.06068	0.0110453	1.30795	1.98234				TNNT2	0.975263	1.50254	3.11911
		ARHGEF16	1.10426	1.95029	0.83662	0.491227	0.151924	0.333987	-1.17652	-1.17132	-1.25858	-0.376254	-0.326257	-0.559384					0.936783	1.76868	2.36595
		ARHGEF26	0.204451	-1.27115	-1.97853	-0.898914	-0.722966	0.570687	0.514714	0.382665	0.575027	0.577825	1.57174	0.474456					1.08795	1.48125	3.87851
		ARHGEF3	-0.99725	-1.53504	-0.99665	-0.173153	-0.846765	-0.073404	0.0368452	0.296804	0.242972	0.964371	1.73792	1.34335
		ARHGEF37	1.70165	0.753253	0.394864	1.10808	0.697102	0.723504	-1.21036	-1.17263	-0.786905	-0.538405	-0.836512	-0.833641					Day 7	Day 14	Day 21
		ARHGEF6	-0.485283	-1.6166	-0.690353	-0.308446	-0.65204	-0.217704	-0.304546	-0.131814	-0.118341	1.27421	1.43197	1.81894				SCN5A	0.935982	2.08739	3.52328
		ARID3B	1.40029	0.957861	1.70426	0.271689	0.446666	0.47132	-0.92215	-1.01718	-0.748104	-0.643285	-1.05387	-0.867506					0.998699	1.89794	3.00258
		ARID5B	-0.693799	-1.22132	-0.724525	-0.358538	-0.15137	-0.278019	-0.634847	-0.436252	-0.188706	1.19594	1.98968	1.50175					1.06532	1.94065	3.99822
		ARL10	1.19147	-2.19743	0.762995	1.02358	0.783192	1.1138	-0.50056	-0.561914	-0.387882	-0.308635	-0.328991	-0.589625
		ARL11	-0.717129	-0.752919	-2.26175	-0.211591	-0.646986	-0.276136	0.686059	0.974056	1.01606	0.359964	0.855286	0.975088					Day 7	Day 14	Day 21
		ARMC12	1.0489	1.99994	1.21511	0.0714038	-0.209048	-0.148164	-1.35294	-0.975398	-1.09452	-0.563559	-0.162232	0.170515				CACNA1C	0.95898	1.59499	2.79071
		ARNTL2	-1.51392	-1.23097	-0.928826	-0.674765	-0.453017	-0.715535	1.01323	0.946301	0.736936	0.831009	0.888564	1.10099					0.955303	1.61317	2.35468
		ARRDC2	0.967664	1.41968	0.445673	0.723088	0.893258	0.694237	-1.6092	-1.14598	-1.26116	-0.637205	-0.128082	-0.361964					1.08572	1.55191	3.76568
		ARRDC4	1.68084	0.73397	0.920397	0.377376	0.807665	0.654931	-0.421541	-0.437077	-0.52098	-1.09244	-1.54931	-1.15383
		ARSE	-0.454458	0.788162	-0.613027	-1.85101	-0.0954696	-1.10149	0.390181	-0.49487	-0.241338	1.16491	1.56189	0.946526					Day 7	Day 14	Day 21
		ARSI	-1.35583	0.12966	-1.48979	0.641753	-0.837182	0.972491	-0.985481	-0.286341	-0.157584	1.10896	1.18825	1.07109				TNNI3 / TNNI1	0.771181	1.91895	7.23942
		ARSJ	-0.477659	-1.50831	-1.13869	-0.128933	-0.29334	-0.157998	0.0800337	-0.414937	-0.428373	1.29691	1.58531	1.58598					0.927068	2.30109	4.29734
		ART5	1.02647	1.80572	0.449705	0.881214	0.608981	0.48548	-0.470708	-0.627783	-0.826823	-1.33937	-0.893047	-1.09984					1.30091	1.7736	5.05874
		ARTN	-1.79629	-1.35109	0.980244	-0.360158	-0.417502	-0.49999	1.31593	0.987348	1.28491	0.135314	-0.235146	-0.043576
		ASAP2	-0.500729	-2.44478	0.0782556	-0.674944	-0.4209	-0.420795	0.53861	0.413312	0.265479	1.20328	0.823488	1.13972					Day 7	Day 14	Day 21
		ASB10	-1.13101	-1.51136	-0.707169	-0.844204	-0.356572	-0.300881	1.53177	1.1014	1.18092	0.395005	-0.26634	0.908442				MYL2 / MYL7	1.12887	3.83454	6.92093
		ASB11	-0.184961	-1.60006	-1.63372	-0.516148	-0.543856	-0.628109	0.508885	0.607256	0.639914	1.122	1.11289	1.1159					1.15105	3.17859	6.08185
		ASF1B	-1.69581	-1.09996	-0.564746	-0.666124	-0.731132	-0.695607	1.0925	0.895564	1.11735	0.620889	0.941887	0.785192					0.745732	3.05842	7.35546
		ASIC2	0.0183627	-0.656873	-0.361509	0.439832	0.27838	-0.0906569	-1.04108	-1.10727	-1.22275	0.214293	1.96403	1.56525
		ASIC3	0.622163	1.62841	0.763925	0.751484	0.594826	0.746759	-0.741664	-1.60454	-1.49398	-0.421992	-0.491243	-0.354153					Day 7	Day 14	Day 21
		ASIP	-0.247258	1.93896	0.593302	-1.15339	-0.271914	1.58346	-1.15339	-0.193858	-0.132584	0.396606	-1.15339	-0.206536				MYH7 / MYH6	0.917902	2.43377	2.41729
		ASNS	1.50416	1.71277	0.795529	0.493798	0.272584	0.355596	-1.04246	-1.14244	-1.05457	-0.525146	-0.750013	-0.619807					1.10518	1.35466	3.40225
		ASPG	-2.1681	-0.196874	-1.1321	-0.411498	-0.199808	-0.756363	0.953487	1.04419	0.852313	0.620038	0.457967	0.936747					0.988099	2.6329	3.38043
		ASPHD1	-0.0999921	-0.335803	-0.557552	0.590977	1.30828	0.829806	-1.18805	-1.53608	-0.858911	-0.471032	1.60581	0.712552
		ASPM	-1.44367	-1.59868	-0.437635	-0.704828	-0.45755	-0.707865	0.951155	0.877564	0.956958	0.680677	1.19974	0.684132
		ASPRV1	0.529724	1.08247	0.77339	1.28912	0.802653	0.792214	-0.838607	-0.617029	-0.615714	-0.390466	-0.925078	-1.88268
		ATAD2	-1.03926	-2.19012	-0.509917	-0.375741	-0.438529	-0.367523	0.911368	1.13646	1.09911	0.587866	0.505508	0.680768
		ATAD5	-1.04375	-2.05476	-0.123575	-0.851011	-0.346756	-0.483205	0.674848	0.576001	1.03642	0.42484	1.37238	0.818563
		ATF5	1.95449	1.69463	0.715247	0.191857	-0.0327499	0.193815	-0.709533	-0.783275	-0.822335	-0.773141	-0.773056	-0.855942
		ATF7IP	-1.32635	-2.26903	-0.236165	-0.258146	-0.348711	-0.179404	0.991574	0.980712	0.962136	0.551636	0.547571	0.584174
		ATG9B	1.02825	1.35043	0.790643	0.824499	0.665461	0.859735	-0.914254	-1.06033	-0.613203	-0.550191	-0.908954	-1.47209
		ATHL1	-1.48454	-0.322438	0.788309	-1.05866	-1.06131	-0.510484	0.122528	-0.34703	0.0707074	0.755012	1.84616	1.20175
		ATL1	1.2488	0.784969	0.65946	0.918039	0.694189	1.01606	-1.72725	-1.15565	-0.601991	-0.86155	-0.229263	-0.74581
		ATOH8	-1.88428	-0.971786	-0.649492	-0.1519	-0.556136	-0.945971	1.18103	1.05201	1.12427	0.661591	0.536697	0.603961
		ATP2B1	1.54583	-0.084319	-0.182509	0.969174	1.07152	1.27898	-1.32461	-1.13841	-1.2246	-0.417798	-0.234059	-0.259206
		ATP2B4	-0.992666	-2.64066	-0.521614	0.00590626	0.130489	0.106117	0.438521	0.550973	0.555886	0.981155	0.611702	0.774194
		ATP6V0B	1.0475	2.16599	0.289298	0.716208	0.409898	0.426388	-0.8037	-0.861084	-0.817065	-0.82347	-0.859976	-0.889995
		ATP6V0D2	-0.701564	-0.000996434	-0.217645	1.41152	1.33445	1.52574	-1.12474	-1.04821	-1.36347	0.342742	-0.0212179	-0.136616
		ATP6V1E2	1.3778	1.71564	0.570718	0.71393	0.406888	0.486736	-0.720064	-1.03404	-1.21005	-1.01622	-0.676814	-0.614523
		ATP8A1	0.0495217	-2.78511	-0.824567	-0.207961	0.0490415	-0.0587861	0.569359	0.769279	0.739555	0.546228	0.370275	0.783162
		ATRX	-0.308044	-2.99771	-0.23655	-0.0596359	0.128402	0.225274	0.55935	0.620284	0.648341	0.499352	0.479379	0.441556
		AURKB	-1.85743	-1.27853	-0.390503	-0.619109	-0.427739	-0.690703	0.930075	0.92413	0.975365	0.609652	0.99144	0.833352
		AURKC	-0.102725	1.76416	1.44908	0.601316	0.291172	-0.202625	-0.98817	0.245004	-0.584037	-0.376851	-1.93502	-0.161309
		AUTS2	-0.556518	-1.77727	-1.95227	0.572909	0.684972	1.26109	-0.166323	0.0489038	-0.0856406	0.684576	0.63777	0.647809
		AZGP1	-0.342484	-0.21088	-0.548176	-0.690747	-1.23972	-0.600936	-0.756286	-0.0041997	-0.259094	1.10012	1.81758	1.73482
		AZIN1-AS1	0.619398	1.42452	-0.227299	1.13295	-0.282024	0.00925341	1.3221	-0.274829	-0.470527	-1.65368	-1.54589	-0.0539731
		B3GALT1	0.755342	-1.0564	0.680104	0.948211	1.22761	1.46423	-1.12642	0.338763	-0.519481	-0.778897	-1.26011	-0.672944
		B3GALT5-AS1	-0.538873	-1.36071	-1.03694	-0.409889	-0.300993	-0.0868689	1.88855	1.52564	1.07449	-0.593598	-0.306964	0.146146
		B3GAT1	0.447134	0.694101	-0.310926	1.06887	1.4167	1.30034	-0.187912	-0.241968	-1.21369	-0.231748	-1.32415	-1.41676
		B3GNT2	-1.00318	-2.21033	-1.32487	0.0629508	-0.0877273	0.332677	0.869156	0.979957	0.792912	0.47285	0.416124	0.699477
		B3GNT4	1.17408	1.17672	0.661964	0.817311	0.790444	0.834714	-1.3458	-1.3458	-1.07418	-0.593676	-0.747995	-0.34777
		B3GNT5	-0.482107	-1.59328	-0.902142	-0.0724067	0.215635	0.369609	-0.71652	-0.139227	-0.864793	1.12747	1.53337	1.52439
		B3GNT7	-0.652406	-0.621968	-1.05019	-1.26747	-0.834224	-1.08665	1.33033	0.791383	0.865886	1.21068	0.908012	0.406608
		B3GNT8	-1.53284	-0.341233	-0.976479	-0.55186	-0.813458	-1.01689	0.488425	0.680051	0.707121	1.76288	0.78223	0.812061
		B4GALNT1	1.04816	1.18191	0.26842	0.845967	0.886363	0.904719	-1.39815	-1.19202	-1.50389	-0.0764058	-0.525119	-0.439964
		B4GALNT4	0.778021	1.3514	-0.109853	0.842415	0.627705	0.699204	-1.44616	-1.61398	-1.35321	-0.245264	0.59942	-0.129688
		BAALC	0.0576456	0.396397	-1.18237	-0.0780369	-0.670681	0.0365439	-1.56283	-0.397588	-0.754949	1.19147	1.49637	1.46803
		BAIAP3	0.857488	1.63071	0.417935	0.985569	0.979661	0.613982	-0.779064	-0.979101	-1.11184	-0.993109	-0.908374	-0.713863
		BANCR	-0.0634438	0.950081	-1.49803	-1.0364	-1.16649	-1.43856	0.502702	0.53734	0.415201	0.957283	0.816939	1.02338
		BARD1	-1.06096	-1.81919	-0.681787	-0.772772	-0.25029	-0.456808	1.14633	1.27571	1.23456	0.228734	0.728033	0.428438
		BARX1	1.15056	1.41217	0.350824	0.823757	0.905571	0.805599	-1.26253	-0.858376	-1.26253	-0.695929	-0.504362	-0.864755
		BARX2	1.13542	1.48354	0.912344	0.707887	0.614907	0.640262	-0.996395	-0.820568	-1.18479	-1.18479	-0.481246	-0.826569
		BBOX1-AS1	-1.59574	-1.08204	0.117778	-1.22611	-0.294086	-1.07828	0.753964	1.01757	0.916329	0.974713	0.79186	0.704055
		BCAN	1.09903	1.02697	0.242953	0.948049	0.986748	0.956369	-1.12923	-1.24568	-1.57286	-0.347359	-0.435929	-0.52906
		BCAR3	-1.07935	-0.332169	0.170475	1.29283	0.457832	0.572133	-1.56135	-1.00711	-1.23339	1.07365	0.876955	0.769493
		BCAT1	1.44092	0.353034	0.847342	0.408101	0.733595	0.805054	-1.50444	-1.46525	-1.47857	-0.286159	0.21326	-0.0668814
		BCHE	-0.309798	-0.432486	1.03381	1.51895	1.39658	1.35303	-0.825719	-0.66188	-0.687717	-0.821293	-0.969222	-0.594251
		BCRP3	-1.24493	-0.95924	1.82199	0.744193	1.10572	1.03209	-0.671025	-0.390598	0.434018	-1.14241	-0.420158	-0.309646
		BDH1	-1.38861	-0.9201	-0.0577394	-1.13248	-0.665725	-1.22502	1.02079	1.00331	0.674422	0.954831	1.05906	0.677254
		BDKRB1	-0.278528	-0.591269	-0.94008	-0.826237	0.351923	0.339437	-0.654046	-0.667439	-1.07688	1.97621	1.06539	1.30152
		BEND5	1.24647	2.23138	0.546698	0.516263	0.186469	0.0240391	-0.843087	-0.962869	-0.578473	-0.660965	-0.821352	-0.884572
		BEX1	-1.29339	1.11077	0.287413	-0.475219	-0.300595	-0.693059	1.33209	1.30162	1.13671	-0.781668	-1.32352	-0.301151
		BEX2	1.6113	2.27092	-0.0132066	-0.0954197	-0.244065	-0.223414	0.056675	-0.0562599	-0.343556	-0.765202	-1.13665	-1.06112
		BEX5	1.08396	1.67294	0.885682	0.563078	0.554164	0.48924	-1.21095	-1.3325	-0.709651	-0.47053	-1.11481	-0.410618
		BGN	-1.25594	-0.780564	-0.968494	-0.729365	-0.72344	-0.723796	0.242999	0.42423	0.279216	1.40044	1.42442	1.4103
		BHLHA15	1.36064	1.11052	1.04058	0.725566	0.444701	0.633106	-0.94116	-1.36066	-1.36066	-0.422531	-0.311829	-0.918273
		BHLHE40	1.12033	0.972494	0.409572	0.9268	0.968759	0.982563	-1.62627	-1.04638	-0.796656	-0.207944	-0.837899	-0.865361
		BHLHE41	1.15623	0.977017	0.240025	0.936912	1.02531	0.962068	-1.65374	-1.12803	-0.971453	-0.3723	-0.685663	-0.486371
		BICD1	-0.638098	-2.85118	-0.15716	0.158127	-0.166569	-0.046342	0.721116	0.552537	0.815903	0.618692	0.589254	0.403722
		BIRC5	-1.80988	-1.08612	-0.386756	-0.588866	-0.721344	-0.764272	1.03972	1.02517	1.03545	0.602117	0.8908	0.763985
		BLM	-1.21165	-1.37706	-0.537584	-0.989118	-0.803235	-0.573894	0.916972	0.829175	0.998111	0.54802	1.37237	0.82789
		BMP1	-1.29881	-0.880755	-1.29645	-0.559766	-0.438448	-0.234853	0.316476	0.155488	-0.0358871	1.20553	1.61199	1.45547
		BMP10	0.916416	0.567723	0.804375	0.999443	0.902661	0.890318	-1.56288	-1.23767	-1.52888	-0.155163	-0.110134	-0.486203
		BMP2	-0.725225	-1.25878	-0.227021	-0.659984	-0.524394	-0.683544	1.67615	1.50038	1.55188	-0.0604102	-0.378582	-0.210466
		BMP4	1.56593	2.12776	-0.3718	0.644532	0.118809	-0.0771585	-0.664206	-1.24782	-0.674467	-0.929462	-0.180294	-0.311828
		BMPER	0.465321	0.00313021	1.68198	0.98875	0.927493	1.11794	-1.20044	-0.950594	-1.15711	-0.579832	-0.592177	-0.704469
		BNIP3	1.30259	1.31775	0.331332	0.810849	0.737963	0.799166	-1.37125	-1.26551	-1.18137	-0.427646	-0.544397	-0.509472
		BRCA1	-1.26049	-1.43657	-0.214038	-0.681949	-1.00494	-0.830912	0.597415	0.932267	1.06858	0.757556	1.18759	0.885488
		BRCC3	-1.25577	-0.970154	-0.0484215	-1.11276	-0.894672	-1.18805	0.94974	0.939127	1.0023	0.740575	0.879957	0.958127
		BRINP2	0.554084	0.838682	1.34914	0.978478	0.737559	0.996887	-0.579657	-0.625656	-0.54725	-1.05332	-1.20333	-1.44561
		BRINP3	-2.11635	-1.78882	-0.426245	0.250919	0.0546695	0.130093	0.850609	0.844168	0.741729	0.22501	0.97628	0.257941
		BRIP1	-1.77171	-1.48796	0.0105748	-0.521199	-0.537809	-0.648567	0.865463	1.13957	1.10856	0.414504	1.02781	0.400759
		BRSK2	0.970531	1.00475	0.739264	0.929616	0.925479	1.07965	-0.829039	-0.869488	-1.10753	-0.577758	-1.28404	-0.981434
		BSN-AS2	0.98144	1.94218	-1.51057	1.07197	0.431531	0.55053	-0.790333	-0.861028	-0.515528	-0.34687	-0.739323	-0.214
		BSPRY	-0.118475	-0.136736	-0.681242	-1.32111	-1.86561	-0.581126	0.88239	0.743611	0.585441	1.71923	0.315102	0.458533
		BTBD11	0.849755	0.526421	-0.226253	1.30705	1.26416	1.42334	-0.777187	-1.10036	-0.850129	-0.837085	-1.04605	-0.53366
		BTK	1.54408	1.71631	1.43072	-0.811048	0.0446687	0.191866	-0.495411	-0.752072	-0.792698	-0.802422	-0.511106	-0.76289
		BUB1	-1.51375	-1.35786	-0.575537	-0.760628	-0.67741	-0.578884	1.00662	1.04055	1.15269	0.649266	0.880566	0.734375
		BUB1B	-1.74094	-1.66328	-0.223161	-0.487399	-0.510003	-0.449099	0.930082	0.899359	0.998952	0.54008	0.986423	0.718989
		BVES	-0.632022	-1.71374	-0.935813	-0.895118	-0.751886	-0.537579	0.747342	0.841117	0.803902	1.16382	0.81075	1.09922
		C10orf71	-1.29466	-1.5411	-1.47383	-0.231789	-0.364249	-0.265056	0.776531	0.884681	0.746897	1.05326	0.798556	0.910761
		C10orf71-AS1	-0.761122	-0.718839	-2.4006	-0.0230657	-0.00937309	0.412497	0.272859	-0.265076	0.866534	1.40603	0.189709	1.03045
		C10orf82	-1.03741	-1.00762	-0.760585	-0.34178	-1.43008	-0.493488	1.83253	1.16462	0.803948	0.402529	0.320751	0.546588
		C11orf21	-0.144041	0.00717045	-0.261008	-1.72478	-1.26756	-1.51279	0.808847	0.836567	0.785852	0.94273	0.840732	0.688287
		C12orf60	1.4839	1.93736	0.329163	0.488083	0.219557	0.315229	-0.972473	-0.214803	-1.28194	-0.936202	-0.456682	-0.91119
		C14orf180	-1.86664	-1.2069	-1.03836	-0.191043	-0.341788	-0.546964	0.950637	0.918761	0.787541	0.95141	0.762713	0.820625
		C14orf37	0.538077	-0.327751	1.02326	1.22068	1.2796	1.40519	-0.904822	-0.892609	-0.831262	-0.803092	-1.00399	-0.703277
		C15orf59	0.374942	0.743186	0.575808	1.20066	1.17925	1.16762	-1.38709	-1.35577	-1.16084	-0.224988	-0.539839	-0.57294
		C17orf82	-1.31931	0.0757934	-0.795203	-0.542721	-0.993337	-1.5359	0.717888	1.31268	1.12379	0.381183	0.570951	1.00419
		C17orf96	1.12476	1.49739	0.439491	0.670747	0.672232	0.4467	-1.56176	-1.57049	-1.06545	-0.176586	-0.317657	-0.159373
		C18orf54	-1.12298	-1.32579	0.0485792	-1.13934	-0.901355	-0.327349	0.208086	0.494197	0.981238	0.215611	1.85195	1.01715
		C19orf38	1.39035	1.6355	0.335682	0.645755	0.492483	0.589959	-1.02903	-1.28812	-1.3782	-0.423399	-0.527643	-0.443328
		C19orf57	1.50163	1.48032	0.405395	1.43862	-0.153502	-0.447904	-0.108968	-0.247493	-1.03652	-1.0866	-1.22245	-0.522519
		C19orf66	-1.64325	-0.53615	-1.55304	-0.55247	-0.497469	-0.412177	0.978633	0.470068	0.928301	1.11554	0.582264	1.11975
		C19orf67	1.22217	1.41606	0.629255	0.641692	0.755308	0.644034	-0.527137	-1.7379	-0.895787	-0.50015	-0.816186	-0.831362
		C19orf71	1.53495	-0.201825	1.342	-0.543513	0.693137	1.00837	-0.473326	-0.3	-1.60501	0.237249	-0.284023	-1.40801
		C19orf81	0.890698	2.34598	0.0591742	0.89134	0.25671	0.0607612	-0.835194	-0.782247	-0.80287	-0.530461	-1.22007	-0.333822
		C1orf106	0.103498	0.344703	-0.909166	-0.648869	0.047766	-0.330206	0.21328	-0.780355	-1.61493	0.374445	2.30327	0.896567
		C1orf115	-0.627304	-0.321547	-1.40442	-0.568033	-1.19047	-1.07375	1.33454	1.15412	1.36765	0.401386	0.286562	0.641263
		C1orf162	1.28931	1.55263	0.76414	0.977319	-0.117668	-0.604325	-1.29782	-0.494509	-0.365681	-1.11703	-1.16687	0.580503
		C1orf186	0.594856	1.68935	1.91761	0.343072	-0.336667	0.284099	-0.509644	-0.519605	-0.691172	-0.575514	-1.26025	-0.936134
		C1orf204	1.51251	1.07163	0.505291	0.189726	0.459356	0.449589	0.0797872	0.130732	-0.463601	-0.696133	-2.28701	-0.951874
		C1orf53	-0.975943	2.31835	1.33365	0.270895	-0.212393	0.503921	-0.152877	-0.103415	-0.622331	-1.10099	-0.410518	-0.848346
		C1orf95	0.10011	-0.416301	0.538489	1.38839	1.43491	1.59633	-1.0352	-0.981414	-1.01943	-0.432166	-0.732197	-0.441513
		C1QL3	1.41697	0.309573	0.778495	0.829915	0.955025	1.16763	-1.11594	-0.989206	-1.14041	-0.845928	-0.406474	-0.959651
		C1QL4	-0.0265443	-0.496862	-0.0326556	-0.24712	-0.496862	-0.496862	-0.496862	-0.496862	0.0379855	-0.496862	3.06954	0.17996
		C1QTNF4	-1.01471	1.26993	1.21487	0.707399	0.805901	1.00586	0.0348039	-0.187895	-0.106288	-1.30601	-1.33242	-1.09145
		C1QTNF5	-0.98857	0.0684257	-1.31664	-0.172417	-0.42562	-0.0608513	-1.53455	0.0873994	0.250156	1.16742	1.42103	1.50422
		C1R	-0.904561	-0.311905	-0.64028	0.059116	-0.32648	-0.398908	-0.10951	-0.757118	-1.05993	0.846527	2.29603	1.30701
		C20orf202	1.34587	2.06033	-0.46556	0.927817	-0.487629	0.417944	-0.975227	-1.22767	-0.264744	-0.286079	-0.136916	-0.908128
		C21orf140	0.879007	-1.28105	0.337729	-0.360939	0.549401	0.652707	0.845114	-0.071102	1.39486	-0.294423	-2.14655	-0.504758
		C21orf2	1.21199	1.78642	0.433555	0.687854	0.33888	0.480296	-0.649109	-0.543372	-0.0630395	-0.984849	-1.32292	-1.3757
		C2orf15	0.930925	0.357668	0.522443	1.04008	0.990573	0.938675	-0.629127	0.453911	-0.749183	-0.959991	-1.95315	-0.942817
		C2orf27A	0.592507	2.72886	0.30248	-0.122893	-0.435763	-0.0113888	-1.09917	0.385966	-0.362621	-0.506916	-0.538046	-0.933016
		C2orf40	-0.283118	-0.609355	-1.12104	-1.87941	0.373458	0.000827438	1.74087	0.959877	1.18534	-0.503486	0.0822402	0.0537979
		C2orf72	1.09454	0.985011	0.573475	0.977174	1.00685	0.885886	-1.28316	-1.03787	-1.30482	-0.427445	-0.560776	-0.908868
		C2orf81	1.04137	1.61376	0.356118	0.784959	0.853797	0.766978	-0.632514	-1.14212	-0.738073	-0.766934	-1.32317	-0.814167
		C2orf88	-1.64661	-0.872134	-0.368049	-1.06132	-0.61654	-0.823265	1.12316	0.991535	1.24799	0.818343	0.53935	0.667544
		C3orf14	0.279551	1.38378	0.186251	0.415291	0.00458886	1.14272	-1.43237	-0.937947	-1.81298	-0.590494	0.677484	0.68412
		C3orf58	1.5886	0.0355524	1.25158	0.292718	1.0991	0.946597	-1.11917	-0.793826	-1.11077	-0.695012	-0.772591	-0.722785
		C4A	-0.352573	-0.967585	-0.781718	-0.978069	-1.13409	-1.3449	0.901505	0.657561	0.979258	1.11038	0.867444	1.04279
		C4B	-0.197933	-0.367062	-0.744814	-1.43194	-1.23479	-1.361	1.04764	0.979629	0.669079	0.975731	0.837701	0.827761
		C4orf33	-1.71839	-1.08869	-0.021122	-0.845635	-0.644237	-0.941173	0.90751	1.15802	0.9867	0.948184	0.718644	0.540199
		C4orf47	0.916414	1.59726	0.480849	0.556706	0.279793	0.924572	-1.45767	-0.811829	-1.4292	0.277732	-0.254719	-1.07991
		C5orf34	-0.311983	-1.53561	-0.660973	-1.00779	-0.915816	-0.566022	1.29651	1.14978	1.55834	0.00516548	0.575111	0.413298
		C5orf38	0.174798	1.65842	1.16512	0.903294	0.826832	0.664451	-0.859178	-0.746142	-1.04385	-0.797788	-0.91773	-1.02823
		C5orf63	-1.07264	-0.329132	0.259591	-0.528046	-1.94719	-0.906474	1.4015	0.222759	1.27376	0.895925	0.169701	0.560246
		C7	-0.702835	-0.708231	-2.33082	-0.349525	-0.38819	-0.315795	0.580834	0.585721	0.562928	0.901255	0.929621	1.23504
		C7orf13	1.58432	1.50109	0.269939	0.760733	0.254633	0.768008	-1.0587	-0.649069	-0.680048	-0.402206	-1.22841	-1.12029
		C7orf34	1.49261	0.0988671	0.925641	1.37075	0.77645	0.0821612	-1.29324	-1.29324	-0.103525	-1.29324	-0.160766	-0.602451
		C8G	0.737623	1.4406	0.875042	0.311022	0.844274	0.57257	-0.447965	-2.17899	-0.674646	-0.687333	-0.0169657	-0.775232
		C8orf37-AS1	0.275086	2.1463	1.09493	-0.830697	-0.830697	-0.830697	0.904122	0.248838	-0.830697	-0.830697	-0.830697	0.314905
		C8orf4	-0.960002	-1.05154	-0.670393	-0.244805	0.282153	0.562352	-0.76585	-0.324018	-1.07512	1.07723	1.45231	1.71768
		C8orf44	0.941153	1.42439	0.24259	0.614909	0.695497	0.714298	0.394122	-1.10663	0.0167741	-1.56824	-1.25175	-1.11711
		C8orf88	-0.821968	-1.27647	-0.286675	-1.47804	-0.77238	-0.702801	1.20909	1.18408	1.14066	0.801816	0.385077	0.617622
		C9orf116	1.03891	1.7464	0.698125	0.655868	0.68316	0.534372	-0.953249	-0.604005	-0.660587	-1.39842	-0.972068	-0.768502
		C9orf24	0.672254	1.89737	-0.392027	-1.72915	0.348353	-0.663911	0.631838	-0.921463	1.14386	-0.790156	-0.243066	0.0460996
		CA11	0.747414	2.18703	0.401756	0.51894	0.471153	0.495174	-0.274929	-0.6136	-0.502175	-1.36416	-0.86043	-1.20617
		CA12	-0.515107	-0.307456	1.05356	0.505438	0.275133	0.590968	-1.74889	-1.32915	-1.23898	0.759273	1.00493	0.95029
		CA13	1.15739	-0.574488	1.7796	0.655608	0.594434	0.898887	-1.0212	-0.0610126	-0.197965	-1.1206	-1.09619	-1.01446
		CA2	1.05795	1.36201	2.06016	-0.168779	-0.0816712	-0.019371	-1.17229	-0.523655	-0.997499	-0.0358358	-0.787425	-0.693589
		CA3	1.07955	1.1241	0.430112	1.13281	0.91083	0.826918	-1.05615	-0.62877	-1.37506	-0.981813	-1.00898	-0.453548
		CA8	0.40744	-1.75226	-0.610081	-1.18987	-0.672484	-0.993692	1.16362	1.03369	1.17733	0.370948	0.427421	0.637934
		CA9	0.165227	1.07484	0.699856	0.858095	0.490793	0.821781	-2.08777	-1.48241	-0.947132	-0.195195	0.265675	0.336231
		CABLES1	-0.946032	-1.18757	-0.750937	-0.386535	-1.0011	-1.2934	1.18073	1.00033	0.740975	0.737941	0.986591	0.918998
		CABP1	1.29358	1.28668	0.599901	0.697678	0.394833	1.07712	-1.35461	-1.35461	-0.734137	-0.741546	-0.771032	-0.393862
		CABYR	-0.986815	-1.90551	-0.847693	-0.0906049	-0.272492	-0.849335	0.938268	0.588835	0.909308	1.52591	0.507257	0.482874
		CACNA1C	-1.35424	-2.13677	0.0387576	-0.506879	-0.257669	-0.474662	0.947467	1.04417	1.01273	0.655887	0.322414	0.708793
		CACNA1I	1.44354	1.41725	0.470535	0.613977	0.780934	0.7117	-1.12282	-1.04369	-1.14591	-0.583931	-0.786981	-0.754597
		CACNA2D1	0.0720531	-2.78503	-0.738512	-0.300911	-0.239397	0.146133	0.581659	0.484035	0.673302	0.629959	0.811385	0.665324
		CACNA2D3	0.807769	0.92969	0.540116	1.1553	1.13755	1.01739	-0.957411	-1.31248	-0.76439	-0.925339	-1.06144	-0.566763
		CACNG4	-0.346181	-0.00133051	-0.453064	1.61671	1.71076	1.38084	-0.457901	-0.412244	-0.271737	-0.687203	-1.30542	-0.77323
		CACNG6	1.05907	1.9454	0.0630687	0.556287	0.617372	0.723101	-0.456733	-0.448766	-0.504295	-1.17674	-1.17395	-1.20381
		CACNG7	0.659536	1.08215	0.553984	0.889991	0.801487	0.958419	-1.5896	-1.27818	-1.57522	-0.240415	-0.13045	-0.1317
		CALB2	0.963204	1.50344	0.662049	0.868747	0.758586	0.833761	-1.06672	-1.06711	-1.09484	-0.68838	-0.843402	-0.829326
		CALCA	0.810806	1.28304	1.201	-0.388686	0.83072	1.23079	-1.33616	-1.33616	-0.577353	-0.585275	-0.495848	-0.636878
		CALD1	-0.309645	-1.69726	-0.725951	-0.474661	-0.297004	-0.123282	-0.49151	-0.171034	-0.196608	1.18501	1.68656	1.61538
		CALHM2	-1.03149	-1.27706	-1.62993	-0.187394	-0.968273	0.0601002	1.12999	1.00648	0.860453	0.289529	0.998458	0.749131
		CALR	1.61104	2.15826	0.163191	0.365177	-0.0726497	0.137739	-0.970529	-0.956435	-1.01438	-0.506583	-0.484706	-0.430123
		CAMK2D	-0.862235	-2.36052	-0.478429	-0.4104	-0.338856	-0.40842	0.820021	0.852992	0.880695	0.893042	0.573136	0.838975
		CAMK2N1	0.921862	1.03483	0.342915	0.573427	0.514546	0.743403	-1.9762	-1.2137	-1.47842	0.0895443	-0.04353	0.491328
		CAMK2N2	0.377207	1.61621	-0.340931	0.989728	0.911939	1.39229	-1.01362	-0.614477	-0.744677	-0.512239	-1.15915	-0.902277
		CAMSAP3	1.3313	1.53877	0.901042	0.746542	0.422759	0.319972	-0.92393	-1.29299	-0.673826	-0.456205	-0.64746	-1.26597
		CAND1.11	1.4612	0.945417	0.552589	0.85892	0.786184	0.927008	-1.3274	-0.833298	-1.06257	-0.793189	-0.546997	-0.967873
		CAND2	-1.16049	-1.46226	-1.08317	-0.649318	-0.576859	-0.575471	0.989585	1.07449	0.994668	1.11292	0.634972	0.700934
		CANX	2.20822	0.610271	0.906823	0.347556	0.415255	0.527969	-1.04556	-0.945745	-0.9494	-0.592457	-0.834929	-0.648012
		CAPN14	0.714916	-0.201568	-1.08836	0.231888	-0.891899	-1.74193	-0.529792	0.454669	0.0047198	1.61248	-0.0772955	1.51217
		CAPN3	-1.65315	-0.310618	0.121372	-1.09266	-0.678499	-1.0947	1.33484	1.25376	1.2852	0.403514	0.0704238	0.360519
		CASC5	-1.53971	-1.76899	-0.349231	-0.628242	-0.387513	-0.507869	0.90683	1.01313	0.998704	0.674701	0.873616	0.714569
		CASP1	-0.879768	-0.879768	-0.879768	-0.879768	-0.879768	-0.879768	0.637216	0.0455403	0.652828	0.83911	1.53613	1.56778
		CASP4	-0.95598	0.0931932	-1.77296	-0.982084	-0.977785	0.324001	-0.273101	0.811354	0.366553	0.795261	1.05947	1.51207
		CASQ2	-1.44355	-1.00514	-1.31551	-0.636341	-0.590534	-0.434052	0.722154	0.552614	0.769751	1.12535	1.08145	1.17382
		CATSPER2	0.552758	0.492735	2.01469	0.672221	0.395549	0.230398	-0.988169	-0.213837	0.32869	-1.23291	-1.64804	-0.604092
		CATSPER2P1	1.18926	1.42003	0.419075	0.373605	1.00091	0.404369	-0.372094	-0.2889	-1.24434	-1.27151	-1.6436	0.0131985
		CATSPER3	1.19037	1.69361	0.952299	-0.0888805	-1.33526	-1.6893	0.44278	-0.329118	0.0175638	-0.235419	-0.86241	0.243777
		CAV3	-1.12549	-1.1165	-1.45988	-0.407009	-0.700559	-0.679373	1.13465	0.611982	0.916959	0.763563	0.915881	1.14579
		CBLN1	1.30357	1.60446	0.248634	0.83155	0.634034	0.707579	-0.902112	-1.2193	-1.05755	-0.874328	-0.828396	-0.448154
		CBLN2	1.10556	1.21514	0.564885	0.826395	0.862086	0.979388	-1.16875	-1.14384	-1.27489	-0.603151	-0.633163	-0.729654
		CBWD3	1.97669	1.15085	0.541491	0.652189	0.167145	0.111992	-0.701731	-1.06462	-1.15373	-1.37304	-0.398429	0.0911946
		CBWD6	1.13011	2.17894	0.246481	-0.0351747	0.521651	0.530298	-0.282021	-0.761458	-1.46667	-0.487146	-0.976733	-0.598273
		CCBE1	-0.255343	-0.841598	0.613979	1.32236	1.21061	1.30937	-1.37913	-1.14146	-1.27651	0.253179	0.04052	0.144016
		CCDC114	0.458802	1.09294	0.824266	1.11609	0.869266	1.00959	-0.263106	-0.474024	-1.48709	-1.18276	-0.805694	-1.15827
		CCDC144NL-AS1	1.64834	1.55573	0.121733	0.571496	0.627636	0.614841	-0.819403	-0.354746	-1.07367	-1.02397	-0.878938	-0.989047
		CCDC148	1.28546	0.894743	0.0428306	0.903787	0.793017	1.04529	0.0641061	-0.567754	-1.43176	-1.45006	-1.16408	-0.415583
		CCDC163P	1.4377	1.37937	1.35572	0.649509	-0.000676331	-0.0668419	-0.841462	-0.511803	-1.56917	-0.74665	-0.848531	-0.237167
		CCDC17	1.43381	0.209991	1.43794	0.558278	0.486619	0.845243	-0.776024	-1.59034	-0.586949	-0.608597	-1.3088	-0.10117
		CCDC18	-1.35174	-1.4487	-0.076828	-0.970352	-0.635424	-0.697816	0.79564	1.31741	1.28251	0.510621	0.910573	0.364099
		CCDC184	0.958442	1.24903	1.04904	0.871106	0.854941	0.631801	-1.14297	-0.993136	-0.725171	-0.671314	-1.25971	-0.822065
		CCDC30	1.61158	0.81194	0.782862	0.507492	1.01501	0.671365	-1.51391	-0.584401	-0.896922	-0.931095	-0.713627	-0.760292
		CCDC33	1.92899	1.75936	0.509413	-0.149983	0.109637	0.14517	-0.791563	-0.726554	-1.45383	-0.526288	-0.404755	-0.399593
		CCDC60	-1.25091	-0.603539	0.0653924	-0.775164	-1.11881	-1.03932	1.36704	1.30558	1.51452	0.265073	-0.147804	0.417952
		CCDC64	0.96721	0.947225	0.886271	1.04746	0.710622	1.04579	-0.612807	-1.14972	-1.19253	-0.663682	-0.715242	-1.27059
		CCDC68	-0.902695	-1.40099	-0.795533	-0.840179	-0.602555	-1.09873	0.938667	0.918438	1.0066	0.895157	0.898729	0.983087
		CCDC74A	0.700172	2.42764	0.493077	0.0246458	0.588365	0.0942019	-0.0932425	-0.80795	-0.453243	-0.648501	-1.04665	-1.27851
		CCDC80	1.1288	1.76337	1.13853	0.431807	0.59261	0.22378	-0.993108	-1.05175	-0.804832	-0.791346	-0.929926	-0.707939
		CCDC85A	0.129681	-1.11025	-1.00512	-0.0631031	-0.647183	-0.125302	1.54572	1.58145	1.50771	-0.443133	-0.72281	-0.647666
		CCDC88B	0.119563	1.94794	0.895356	0.685727	0.624745	0.762409	-1.30414	-0.718601	-1.01737	-1.13589	-0.296163	-0.563568
		CCKBR	1.67516	1.48748	0.819604	0.634505	0.186448	0.22997	-0.78742	-0.516265	-0.642276	-0.886325	-0.70505	-1.49583
		CCL2	-0.155442	0.726503	-1.98771	-0.919995	-0.653581	-1.07404	0.326115	0.867578	-0.156111	1.27637	0.762055	0.988261
		CCL21	0.97081	1.5376	0.287895	0.997898	0.768381	0.72891	-1.26999	-1.10848	-1.35035	-0.490665	-0.456935	-0.615062
		CCL26	0.577912	2.15562	0.766992	-0.488167	-0.482419	0.958328	0.325062	-1.31728	-1.31728	-0.354548	-0.403377	-0.420848
		CCL3	0.417344	0.853269	0.177888	1.15408	1.10733	1.217	-1.27374	-1.45404	-1.43097	-0.105589	-0.253912	-0.408664
		CCL4	0.228088	-0.487004	0.21774	1.0402	0.431148	1.99185	-0.507416	-1.2284	-1.2284	0.801668	-1.2284	-0.0310713
		CCNA2	-1.58459	-1.56057	-0.218087	-0.655668	-0.656521	-0.603617	1.06609	0.942778	1.00035	0.617912	0.891417	0.760503
		CCNB1	-1.73864	-1.12999	-0.384465	-0.58724	-0.75893	-0.766667	0.993773	0.911053	1.01941	0.547666	1.16315	0.730878
		CCNB2	-1.82632	-1.26106	-0.3556	-0.310263	-0.853174	-0.647294	0.985453	0.933031	0.901608	0.703418	1.03613	0.694076
		CCND1	-1.31166	-1.78147	-0.921672	-0.512457	-0.357377	-0.4131	0.8503	0.88678	0.814085	0.84319	0.930122	0.973259
		CCNO	1.14309	1.37419	0.585546	0.895725	0.638036	0.587291	-1.21856	-1.65869	-0.817039	-0.123487	-0.692135	-0.713959
		CCR10	1.26125	1.98003	-0.293205	0.78909	0.708271	0.405375	-0.911506	-1.05363	-0.566458	-0.899626	-0.576905	-0.842683
		CCSER1	0.93176	-1.24898	1.03457	1.3772	0.9738	0.55985	-0.280892	-0.171874	0.123648	-1.31038	-0.482091	-1.50661
		CCSER2	-0.470163	-2.49735	-0.665096	-0.569966	-0.316937	-0.0848413	0.676129	0.914069	0.817077	0.818647	0.480833	0.897594
		CD248	-1.21811	-0.58288	-0.739533	-1.039	-0.446072	-0.795279	0.278521	-0.0207798	0.163515	1.13934	1.65264	1.60764
		CD300A	1.05615	1.19367	0.804212	0.876221	0.870434	0.88123	-0.944971	-1.20567	-0.968291	-0.733961	-0.826851	-1.00218
		CD300C	0.6043	1.68735	0.782375	0.0635728	0.929944	0.890811	-1.41195	-1.41195	-0.611704	-0.127087	-0.982176	-0.413473
		CD36	-0.429447	-1.64394	-1.84246	-0.180304	0.140994	0.306971	-0.13666	-0.0618326	0.194764	1.00844	1.30806	1.33542
		CD40	0.810849	-0.377293	-0.784366	-0.609853	0.308589	-0.943405	-0.560431	-1.45798	-0.355265	0.892467	1.79551	1.28118
		CD44	-0.71713	-0.549335	-0.624739	0.34096	0.108456	0.434982	-1.32803	-0.602666	-1.22556	1.19992	1.38768	1.57547
		CD68	-0.378015	0.169259	0.0100256	1.02698	0.617394	1.17343	-1.9599	-1.25343	-1.18572	0.610563	0.849995	0.319414
		CD70	-0.524009	-0.498669	-0.172291	0.327162	0.0947936	0.140945	-1.02039	-0.45608	-1.75101	0.551394	1.32245	1.9857
		CDC20	-1.73643	-1.12456	-0.379915	-0.677517	-0.719747	-0.718308	0.855753	0.930236	0.942075	0.578908	1.30961	0.739895
		CDC25B	-1.43148	-0.759017	-0.588216	-0.732999	-1.03568	-1.02613	0.830876	0.849451	0.878582	0.846545	1.32405	0.844009
		CDC42EP1	-0.454236	-0.000655556	-1.41187	-0.0548724	-0.332103	-0.27852	-0.636913	-0.536162	-0.899225	1.37088	1.61448	1.6192
		CDC42EP3	-1.29813	-1.41092	-1.81722	-0.116315	-0.204573	0.159856	0.554194	0.658999	0.582675	1.07282	0.742867	1.07575
		CDC45	-1.96099	-0.670647	-0.19787	-0.681589	-0.784423	-0.919122	0.975005	1.01054	0.852976	0.529853	1.09114	0.755122
		CDC6	-1.17231	-1.06512	0.473056	-0.873072	-1.28474	-1.09543	1.03393	0.97872	1.07485	0.281261	0.954815	0.694029
		CDC7	-1.57715	-1.51179	0.330505	-0.764243	-0.647617	-0.80519	0.706108	0.59089	0.740504	0.716385	1.32177	0.899826
		CDCA3	-1.40432	-0.837424	-1.13083	-0.423289	-0.698154	-1.00823	1.21219	1.09784	0.994664	0.527773	0.953324	0.716453
		CDCA5	-1.65001	-1.39764	-0.507995	-0.572701	-0.635991	-0.582566	1.00615	1.06673	1.10984	0.583966	0.896408	0.683812
		CDCA7	-1.33306	-1.86764	0.449711	-0.775715	-0.28227	-0.437272	0.173005	0.266678	0.776836	0.486033	1.76383	0.779863
		CDCA7L	-0.0602534	0.100004	-1.17604	-1.15923	-0.897218	-1.16782	0.136818	-0.288444	0.414254	1.15072	1.74742	1.19979
		CDCA8	-1.50277	-1.1267	-0.579478	-0.741458	-0.841272	-0.749673	0.962523	1.04647	1.04525	0.5996	1.11979	0.767714
		CDCP1	-0.000844801	-0.274983	-0.167917	0.797281	-0.00497199	0.624241	-1.82521	-0.901251	-1.47813	0.875922	1.17506	1.18081
		CDH11	-0.660852	-1.95659	-1.07352	0.187956	0.296701	0.476652	-0.470998	-0.0928655	-0.388457	0.839327	1.19124	1.65141
		CDH13	-1.6169	-1.9095	-0.125299	0.960435	0.433619	0.819152	-0.55439	-0.34738	-0.244218	0.975944	0.481464	1.12708
		CDH15	1.33922	1.50345	0.855304	0.567907	0.415428	0.489928	-0.930045	-1.31839	-1.38443	-0.768037	-0.194004	-0.576329
		CDH4	-1.67637	-0.79117	-1.01045	0.4746	0.328679	0.670143	-0.0569757	-0.243774	-0.589626	0.00665309	2.21193	0.676364
		CDH6	0.172638	-1.25879	-0.75379	0.643276	0.331745	0.817602	-1.50503	-0.342531	-1.30422	0.787344	1.288	1.12375
		CDHR2	1.52792	0.772	0.490717	0.882209	0.796995	0.701155	-1.10198	-1.20348	-1.40366	0.100571	-0.608292	-0.954157
		CDHR3	0.93505	0.40296	0.0826869	0.119613	0.45881	0.609927	0.826356	1.05684	0.018807	-1.58693	-0.84322	-2.0809
		CDIPT-AS1	1.00471	1.64821	0.616543	0.210542	0.596919	0.844548	-1.0555	0.0459479	-1.71429	-0.562207	-1.00689	-0.62853
		CDK1	-1.79997	-1.44177	-0.373598	-0.5037	-0.567818	-0.549554	0.922215	0.94683	0.993768	0.646703	0.963076	0.763815
		CDK14	-1.28861	-2.3042	-0.704899	-0.146271	-0.203567	0.228202	0.826686	0.857633	0.859255	0.568591	0.449361	0.85782
		CDK2AP2	1.4462	2.18573	0.872703	0.164185	-0.104923	-0.163123	-0.881028	-0.815778	-0.814843	-0.634571	-0.558014	-0.696541
		CDK5R2	1.01646	1.38486	0.350263	0.901477	0.705438	0.919183	-1.14929	-1.17657	-1.4243	-0.21219	-0.909837	-0.4055
		CDKN2A	-1.11733	-0.686491	-1.26935	-1.2826	-0.515507	-0.435217	0.497753	0.512092	0.542648	1.06346	1.42864	1.26191
		CDKN2B	-0.806907	-0.599878	-1.74222	-0.446775	-0.714835	-0.276154	-0.139128	0.433581	0.0843608	1.22426	1.45727	1.52642
		CDKN2C	-0.574235	0.142926	-1.36386	-1.27169	-0.988394	-0.930264	1.08581	1.17354	1.4043	0.456158	0.101815	0.763894
		CDKN3	-1.73674	-0.68308	-0.23431	-1.01447	-0.873251	-0.785771	1.02783	1.17116	1.13552	0.578263	0.693973	0.720877
		CDON	1.57648	0.171205	0.766547	0.874309	0.816447	0.930707	-1.49217	-1.20266	-1.11889	-0.19166	-0.556428	-0.573889
		CDT1	-1.82465	-0.876098	-0.504516	-0.737909	-0.468535	-0.916382	1.00202	0.567691	0.970605	0.69228	1.27313	0.822364
		CDYL2	0.955228	-1.2219	1.11504	1.24107	1.15906	0.985763	-0.502781	-1.28869	-0.760317	-0.604689	-0.368969	-0.708806
		CEACAM21	-0.419772	1.20651	2.01987	0.289795	0.283518	-0.666975	0.138286	0.398991	0.121521	-0.6436	-1.7826	-0.945544
		CEBPA	1.28581	1.6553	0.652987	0.638396	0.627198	0.498624	-1.09872	-0.757224	-1.24821	-0.580958	-0.671104	-1.0021
		CEBPA-AS1	1.22381	1.37503	0.73387	0.940235	0.270891	0.891465	-1.01704	-1.24013	-1.12472	-0.5315	-0.614404	-0.907513
		CEBPB-AS1	1.50389	1.7506	0.228854	0.878091	0.235616	0.354948	-0.327091	-1.39444	-0.867169	-0.738493	-0.812017	-0.812787
		CEBPD	0.636383	1.11194	-0.0593881	-1.00805	-0.854241	-0.781151	-1.16422	-1.0293	-0.467696	1.13623	1.22514	1.25435
		CEL	-0.44086	-0.14844	-0.00593257	-1.31688	-1.52194	-1.51454	0.413896	0.972484	0.567489	0.913728	1.04015	1.04085
		CELF4	1.46619	1.06626	0.346425	0.621246	0.891422	0.902195	-1.39889	-0.800716	-1.10043	-0.957164	-0.928442	-0.108107
		CELF5	1.41582	1.39823	1.18125	0.903272	0.0219626	0.265527	-0.563532	-0.697986	-0.727225	-1.07723	-0.96857	-1.15152
		CELF6	0.00632939	-0.365764	2.29171	0.414928	-0.33758	1.28058	0.296462	-0.885501	-0.168292	-1.39869	-0.874016	-0.260163
		CEND1	0.889579	1.3828	0.644869	0.771594	0.708862	0.752845	-0.284567	-0.247402	-0.434854	-1.21889	-1.52689	-1.43794
		CENPA	-1.60721	-1.23281	-0.283749	-0.341596	-0.934589	-0.906404	1.08794	0.920329	1.09801	0.533509	1.05149	0.61508
		CENPE	-1.65106	-1.26788	-0.356324	-0.751439	-0.678941	-0.68882	0.839656	1.01992	1.05907	0.540737	1.0302	0.90488
		CENPF	-1.44511	-1.56267	-0.410296	-0.652921	-0.694443	-0.646955	0.881335	0.82908	0.926235	0.743355	1.14719	0.885203
		CENPH	-1.76334	-1.1387	-0.384833	-1.02146	-0.630333	-0.367621	1.06688	1.04117	1.01156	0.698382	0.865097	0.623203
		CENPI	-1.77455	-1.38577	-0.549829	-0.574998	-0.517444	-0.383295	1.00922	0.753981	0.868229	0.357078	1.08402	1.11336
		CENPK	-1.7424	-1.43622	-0.135351	-0.761548	-0.742629	-0.397225	0.885163	0.886439	1.00694	0.693875	0.942548	0.800416
		CENPL	-0.998724	-1.4547	-0.889601	-0.627937	-0.361043	-0.994501	0.822312	1.02128	1.08278	0.0854262	1.19899	1.11572
		CENPM	-1.83998	-0.872628	-0.723896	-0.690985	-0.536943	-0.647708	0.710537	1.15734	1.14016	0.37835	0.93116	0.994595
		CENPN	-1.17911	-0.949254	-0.839973	-1.00882	-0.830097	-0.85969	0.857124	0.82093	1.10841	0.726398	1.26724	0.886856
		CENPO	-1.55887	-1.68427	0.0406919	-0.405726	-0.613454	-0.773546	0.90507	1.08524	1.08029	0.35961	0.589601	0.975368
		CENPQ	-1.07165	-0.947246	-0.37134	-1.74607	-0.659205	-0.422195	1.19791	0.68109	0.615963	0.458069	0.906102	1.35857
		CENPU	-1.94468	-0.929674	-0.307245	-0.608943	-0.870872	-0.629054	0.922617	0.913278	0.945799	0.642289	0.945756	0.920733
		CENPW	-1.50329	-0.596173	-1.1491	-0.459176	-0.863701	-0.856641	0.968334	0.997281	1.32451	0.442729	1.01214	0.683087
		CEP152	-1.45337	-1.71987	0.0359939	-0.65911	-0.788637	-0.218796	0.314996	0.354975	0.565312	1.03748	1.26477	1.26626
		CEP55	-1.53745	-1.68411	-0.255583	-0.498244	-0.775632	-0.469153	0.922989	0.928583	1.05932	0.585998	0.853493	0.86979
		CERKL	-0.792555	-1.22643	-1.07166	0.272795	-0.496294	-0.149562	0.0282317	-0.632482	-0.142479	0.912414	2.23384	1.06419
		CERS5	1.16659	1.8152	1.31603	0.556216	0.0620417	0.0777328	-0.680809	-1.07484	-0.749306	-0.956357	-0.657244	-0.875252
		CFAP53	0.823051	0.819965	0.85251	1.01808	0.381278	0.93986	-0.461962	-2.29101	-0.300876	-0.732311	-0.192946	-0.855634
		CFAP74	1.23333	1.07789	1.16028	0.697056	0.644934	0.804742	-0.780008	-0.972458	-0.797274	-0.815146	-1.00752	-1.24582
		CFD	0.364747	1.18475	0.85792	0.52357	0.718892	0.619317	-0.416028	-1.12139	-2.46761	-0.0841973	-0.160198	-0.0197711
		CFI	-0.965002	-0.831198	-0.503251	-1.11311	-0.874648	-0.850793	0.238839	0.439119	0.186765	1.41851	1.31566	1.53911
		CFLAR	-1.54193	-1.82942	-0.174822	-0.399655	-0.692065	-0.313285	0.600676	0.869505	0.369753	1.13109	1.07618	0.90398
		CGA	0.495759	1.14925	1.23609	0.8779	1.036	0.799601	-0.96348	-0.828253	-1.31345	-0.730896	-0.845506	-0.913025
		CGB7	1.4847	1.21397	0.516252	-0.973044	1.01149	0.421501	-1.23027	0.0821702	-0.988453	-1.38668	0.412096	-0.563739
		CGN	1.05029	1.16129	0.945352	0.824062	0.0709703	0.768291	-1.61034	-1.56783	-0.976919	-0.557358	-0.224338	0.116529
		CHAC1	0.506647	0.91783	2.4111	0.24016	0.0882293	0.299047	-1.14144	-0.901381	-1.098	-0.309409	-0.467462	-0.545321
		CHAF1A	-1.87521	-1.16076	-0.621488	-0.272804	-0.377811	-0.879246	1.10854	0.770825	1.00795	0.539002	1.0801	0.680892
		CHAF1B	-1.53284	-1.41801	-0.451681	-0.68587	-0.619327	-0.675008	0.96334	1.02601	1.07255	0.444488	1.07421	0.802138
		CHEK1	-1.88986	-1.32218	0.00748758	-0.792216	-0.692268	-0.390891	0.919352	0.915062	0.813505	0.570662	1.02625	0.835094
		CHEK2	-0.454304	0.0301619	-1.33292	-1.16369	-1.30345	-1.02926	1.24347	0.621087	1.03771	0.865276	0.598064	0.887859
		CHI3L1	-0.645127	-0.670747	-0.934166	-1.39668	-0.814756	-0.990557	0.654518	1.13359	0.624078	0.447594	1.33055	1.2617
		CHODL	-0.174291	0.212038	1.03612	1.23664	1.29638	1.17992	-1.10148	-1.29279	-1.34712	-0.425958	-0.0127069	-0.606761
		CHRDL1	0.48043	-0.37543	-1.53425	1.43212	0.258106	1.47513	0.145505	0.525307	0.235897	0.00609967	-1.07999	-1.56892
		CHRFAM7A	0.130468	-1.93653	0.563257	-1.24904	-0.511551	-1.03388	0.00364963	0.465851	1.09526	0.91194	1.30893	0.251652
		CHRM1	-0.792959	-1.24606	0.0180363	-0.959261	-0.539905	-0.791841	1.58975	1.44943	1.48727	0.196889	-0.295218	-0.116126
		CHRM3-AS2	-0.620516	-1.37298	1.24214	-0.97464	-0.842224	-0.83385	1.12554	1.19591	1.27143	0.100999	-0.628644	0.336836
		CHRNB4	-0.678769	-0.485409	-0.975538	-0.0872454	-0.0909229	-0.958074	-0.977665	0.257874	-0.552347	1.26291	1.86577	1.41942
		CHST15	0.528825	0.512124	0.501178	1.26927	1.07668	0.992635	-1.76128	-1.08551	-1.21984	-0.647994	0.269929	-0.436018
		CHST2	-0.185347	0.327033	0.764414	0.992269	0.918575	0.939774	-1.84791	-1.37534	-1.23792	-0.254729	0.795108	0.164081
		CHSY3	-0.16383	-0.577204	-0.11958	1.45165	1.71173	1.64066	-0.851588	-0.726916	-0.864711	-0.413705	-0.801995	-0.284511
		CHTF18	-1.60785	0.238759	0.245758	-0.863032	-1.32414	-1.17802	0.616801	0.609896	0.964652	0.173672	1.53278	0.59073
		CIART	0.945759	2.0633	0.480856	0.724678	0.273005	0.627074	-1.15223	-0.576737	-0.818751	-0.7292	-1.11019	-0.727559
		CILP	1.33621	2.13827	0.256626	-0.141552	0.648265	0.216605	-0.614136	-0.313011	-0.297329	-1.24656	-0.942253	-1.04114
		CILP2	-0.846963	0.121746	-0.313003	-0.456932	-0.615386	0.0642074	-1.53589	-0.366203	-0.527944	1.2784	1.42774	1.77023
		CISD2	1.45905	1.79769	0.981146	-0.0236583	0.34568	0.483888	-0.974919	-0.92411	-0.953508	-0.767995	-0.768019	-0.655245
		CIT	-1.56909	-1.40976	-0.461406	-0.467098	-0.732077	-0.7624	0.902303	0.929412	1.07286	0.672752	1.07999	0.744518
		CITED1	0.673402	1.35832	0.363549	1.02196	0.655546	0.816089	-1.15467	-1.51635	-1.44466	-0.642443	0.314286	-0.44504
		CKAP2	-1.28534	-1.86639	-0.811686	-0.407863	-0.422899	-0.44917	0.928432	0.979591	0.945326	0.661875	0.785961	0.942163
		CKAP2L	-1.39391	-1.35338	-0.435059	-0.829842	-0.70635	-0.770338	1.06081	1.06695	1.12304	0.573923	0.921831	0.742321
		CLCNKA	1.17024	2.58302	0.548828	-0.305276	-0.457858	-0.180503	-0.37181	-0.513805	-0.465002	-0.301022	-0.573897	-1.13291
		CLDN1	1.08507	0.439781	0.718353	0.665038	0.674685	0.958525	-1.85889	-1.74584	-0.785988	-0.350454	0.228291	-0.0285791
		CLDN11	-0.733009	-0.837278	-0.603444	-0.650713	-0.482059	-0.485205	-0.277166	-0.505754	-0.297071	1.30875	1.66901	1.89394
		CLDN15	1.34026	1.11119	0.664496	0.868159	0.649049	0.695899	-1.16321	-1.30941	-1.41666	-0.444553	-0.273113	-0.722103
		CLDN3	1.61593	1.57439	1.00899	0.430937	0.0851	0.313435	-1.30567	-0.701951	-0.958379	-0.693962	-0.866619	-0.502203
		CLDN4	0.512714	0.915854	-0.0937672	0.983037	1.31486	1.26156	-1.37851	-1.27502	-1.18573	-0.601158	0.0944024	-0.548249
		CLEC11A	-1.04726	0.111128	-1.83525	-0.120996	0.103559	-0.322783	-0.321965	-0.333455	-0.365865	0.904173	1.52877	1.69994
		CLEC1A	-0.827306	-0.827306	-0.827306	-0.617972	0.679616	-0.827306	-0.613542	-0.411736	-0.209107	1.39697	1.2989	1.7861
		CLEC2D	0.901299	1.00053	0.896505	1.01109	0.897229	0.979964	-1.23366	-1.11311	-0.843101	-0.975709	-0.846198	-0.674833
		CLEC4C	1.35862	0.965781	0.50052	0.848743	0.879259	0.963252	-1.17194	-0.431079	-1.29531	-0.736089	-0.931787	-0.949968
		CLIC2	-0.189618	0.153846	1.60222	1.01265	0.818473	1.12526	-0.414046	-0.392072	-1.56432	-0.525775	-1.53444	-0.0921742
		CLIC5	-0.96529	-1.64378	-1.08655	-0.592051	-0.552069	-0.449348	1.25455	1.21294	1.13994	0.665252	0.397032	0.619371
		CLK1	1.17222	1.16372	0.725184	0.664598	0.776024	0.817858	-0.651384	-0.297205	-0.352084	-1.24906	-1.37697	-1.3929
		CLMP	-0.233233	-1.3445	0.115582	0.0133698	0.220184	0.556765	-1.60091	-0.323593	-1.163	1.1028	1.30642	1.35012
		CLSPN	-1.41421	-1.66776	-0.314442	-0.676579	-0.574094	-0.6754	0.969903	0.901517	0.980025	0.544593	1.03445	0.891989
		CLU	0.467944	1.51793	-0.0218499	1.21816	0.864549	1.03492	-1.2564	-1.12227	-1.25978	-0.44217	-0.662385	-0.338635
		CMBL	-1.21915	-1.40657	-1.59244	0.445879	0.0297039	-0.341329	-0.214436	0.293727	0.649425	0.735239	1.58973	1.03022
		CMC4	1.16436	1.70943	0.0924146	0.852933	0.721139	0.793611	-0.953263	-0.647918	-0.804834	-0.938122	-1.00796	-0.981792
		CMKLR1	-1.0515	-0.93454	-0.711901	-0.656629	-1.43578	-0.678528	0.380534	0.801645	0.7101	1.13543	1.23806	1.20311
		CMPK2	-0.702605	-1.20612	-0.762922	-0.782537	-0.703478	-0.827941	1.27314	1.58722	0.551778	1.19536	-0.415865	0.793962
		CMTM5	0.311302	1.73197	0.735266	0.922724	0.866504	0.830489	-0.932443	-0.898178	-0.831575	-0.7332	-1.28409	-0.718772
		CMYA5	-1.08015	-2.49036	-0.752497	-0.110821	0.224795	0.225788	0.698944	0.87612	0.867211	0.79872	0.249184	0.49307
		CNIH3	-0.00914856	0.636359	0.0170463	1.08789	1.06591	0.428545	-1.17712	-1.43264	-1.83459	0.274171	1.09115	-0.147589
		CNKSR3	-1.59646	-1.54585	-1.09609	-0.162463	-0.202142	-0.480439	0.920937	1.09903	1.07754	0.800481	0.563785	0.621663
		CNNM1	1.49849	0.733448	0.775264	1.05	0.647397	0.55448	-1.61188	-1.32515	-0.798208	-0.56163	-0.572767	-0.389453
		CNNM3	1.58576	1.15693	0.614962	0.714252	0.704685	0.756884	-1.07971	-0.977066	-0.935991	-0.897697	-0.685553	-0.957458
		CNPY3	1.10743	2.19021	0.439283	0.511574	0.367599	0.365768	-0.800929	-1.00876	-0.797693	-0.569586	-0.855831	-0.949062
		CNRIP1	-1.2794	-1.15647	0.30169	-0.526377	-0.332635	-0.394032	-0.474457	-0.342262	-0.0702723	0.651323	1.98115	1.64174
		CNTLN	0.224697	-0.883557	-0.873404	-1.78614	-0.790263	-0.824671	1.09099	0.578624	0.164825	0.755341	1.31707	1.02649
		CNTN1	0.906306	-1.03341	-0.51028	1.25943	1.29679	1.45269	-1.1186	-1.13187	-0.961369	-0.0144854	-0.121291	-0.0239189
		CNTN4	-0.568572	-1.24725	-1.49505	-0.819545	-0.542982	-0.678011	0.384496	0.905846	0.674533	1.04604	0.851528	1.48897
		COL11A1	-0.188184	-1.46769	-0.395883	-0.599337	-0.798696	-1.16384	0.135267	0.0993068	0.403942	0.800361	2.05143	1.12332
		COL12A1	-0.567361	-1.28673	-0.663025	-0.495159	-0.279947	-0.637364	-0.239064	-0.129413	-0.46328	1.52976	1.57839	1.65319
		COL14A1	1.61713	0.0216121	0.27706	1.10524	0.817293	0.973743	-1.26978	-1.51172	-1.07113	-0.480822	-0.438407	-0.0402148
		COL15A1	-1.01648	-1.05468	-0.446609	-0.991887	-0.712321	-1.09386	0.380128	1.30632	0.508947	0.674604	0.769573	1.67626
		COL1A1	-1.35472	-1.18085	-1.09175	-0.53554	-0.576758	-0.435761	0.325107	0.559754	0.329804	1.25286	1.40573	1.30213
		COL1A2	-1.0851	-0.972672	-0.701196	-0.687151	-0.713667	-0.683598	-0.0379437	0.319147	0.0396722	1.42854	1.59199	1.50199
		COL21A1	-0.297005	-1.18308	-2.0895	-0.465949	-0.385624	-0.438632	0.352513	0.420972	0.799965	0.980304	1.03786	1.26818
		COL22A1	-0.585425	-1.22326	-1.10044	-0.0507804	-0.161581	-0.350693	-0.0671891	-0.685502	-0.378943	1.72702	1.26562	1.61117
		COL24A1	-0.621273	-1.48695	-0.454065	-1.09466	-0.90448	-0.888103	0.543447	0.66078	0.742292	1.0782	1.15583	1.26898
		COL25A1	-0.171165	-1.04067	0.286489	-0.198189	-0.542425	-0.0265852	-1.34584	-0.798323	-0.604084	1.24332	1.58913	1.60833
		COL26A1	0.0575409	0.549769	0.297253	0.666251	0.669104	0.539674	-1.74633	-1.77181	-1.32069	0.496402	0.675648	0.887192
		COL2A1	1.22868	1.82481	1.44317	-0.0224032	0.188405	0.138184	-1.02549	-0.933401	-0.716603	-0.569516	-0.617373	-0.93846
		COL3A1	-1.03623	-1.10109	-1.07562	-0.658709	-0.717035	-0.601022	0.290506	0.432951	0.273664	1.23222	1.49787	1.46249
		COL4A1	-1.04613	-1.72103	-0.933531	-0.580526	-0.574296	-0.540921	0.664803	0.730929	0.68231	1.1227	1.09893	1.09677
		COL4A2	-1.1868	-1.18486	-1.12742	-0.722504	-0.65997	-0.719542	0.724984	0.760659	0.760533	1.18567	1.08397	1.08528
		COL5A1	-1.00277	-1.41273	0.0297506	0.0851213	0.0954446	0.176549	-0.89472	-0.502619	-0.857924	1.27848	1.57434	1.43108
		COL5A2	-1.38884	-2.2864	-0.316279	0.314906	0.18892	0.253976	-0.115634	-0.0138495	0.115627	1.06073	1.0722	1.11465
		COL5A3	-1.5809	-1.23345	-0.477271	-0.276163	-0.762849	-0.626551	0.114307	0.604645	0.273544	1.27782	1.29394	1.39292
		COL6A2	-0.744339	0.492072	-0.707574	-0.1099	-0.169606	0.0434904	-1.15572	-0.889703	-1.10504	1.41591	1.54768	1.38273
		COL6A3	-1.26804	-1.41824	-0.41348	-0.778806	-0.888156	-0.523937	0.441797	0.644563	0.43456	1.21109	1.29031	1.26834
		COL8A1	-0.305305	-1.11469	-0.348365	0.169351	-0.010867	0.0470248	-1.04273	-0.884568	-0.961121	1.20859	1.61085	1.63183
		COL9A1	-2.08594	-1.52891	-1.07049	0.346267	0.414028	0.5013	0.135441	0.314424	0.285143	0.973597	0.805494	0.909653
		COL9A3	-1.54767	-0.830069	-1.07854	-0.428199	-0.524673	-0.709991	0.308822	0.511219	0.552155	0.806209	1.74806	1.19268
		COLEC10	-0.270648	-1.16025	-1.3357	-0.676666	-0.945222	-1.03999	0.660776	0.722199	0.587354	1.05169	1.3747	1.03176
		COLEC12	-0.0807698	0.156686	2.15972	0.619418	0.816561	0.562225	-0.13499	-0.361922	-0.0549259	-0.959419	-1.64331	-1.07927
		COQ3	-1.92384	-0.972944	-0.459681	-0.591206	-0.800162	-0.528434	0.967876	1.11169	0.782903	1.03898	0.51164	0.863169
		CORO1A	-1.34627	-1.01268	0.398847	-1.3741	-0.208182	-0.162193	-0.186622	1.25296	-0.373382	0.742017	1.90124	0.36836
		CORO2B	-2.06786	-0.616265	-1.07468	0.231886	0.512443	-0.341867	-0.0128718	0.142946	-0.149152	0.685401	1.90414	0.785884
		CORO7	1.31175	1.83659	0.689269	0.456037	0.529967	0.284732	-1.21615	-1.09819	-0.704429	-0.650256	-0.387013	-1.05232
		COTL1	-1.25938	0.044146	0.0417345	-0.422083	-0.303686	-0.493297	-0.696331	-0.754743	-0.505606	0.595138	2.18166	1.57244
		CPA1	-0.787051	-0.751038	-0.804557	-0.835114	-0.957293	-1.21826	1.19409	1.48034	1.23208	0.438608	0.161086	0.847116
		CPAMD8	0.716457	1.51806	0.730294	1.30761	0.48757	0.619038	-1.29959	-0.967489	-0.945214	-0.326965	-0.905777	-0.93399
		CPEB1	1.2456	0.642179	0.600407	0.8843	0.903766	0.881066	-1.40418	-1.36425	-1.34752	0.0588801	-0.696873	-0.403374
		CPLX1	-0.383487	1.61696	0.522796	0.67119	-0.23697	0.6871	-1.34691	-1.59734	-1.10055	0.868951	0.701332	-0.403065
		CPM	1.43743	1.25657	0.268602	0.849342	0.598204	0.695496	-1.06556	-1.29521	-1.46527	-0.530454	-0.689007	-0.0601329
		CPNE4	0.340543	0.46097	0.903071	1.28691	1.06346	1.38472	-0.945515	-1.25954	-0.775022	-0.72584	-0.724486	-1.00928
		CPNE5	-1.72501	-1.05254	-0.147695	-0.529196	-0.489095	-0.536527	1.53348	1.35134	1.3579	0.211941	-0.0891295	0.114537
		CPNE7	-0.961933	-0.238732	-0.116664	0.329424	-0.136519	-0.364087	-0.975497	-1.06559	-0.207705	0.349479	2.63022	0.757607
		CPNE8	1.86839	-0.171761	-0.460029	-0.82217	-0.213214	0.88059	-1.14501	-0.979428	-1.28787	0.918409	0.735203	0.676898
		CPQ	-1.40063	-0.179917	-0.898444	-0.946195	-0.518142	-0.927969	-0.0610481	0.364128	0.425818	1.13823	1.3471	1.65707
		CPXM2	-0.223584	-0.0724218	-1.14046	1.15278	0.928282	0.802474	-1.47977	-0.923103	-1.38988	0.782626	0.812049	0.751003
		CPZ	1.45343	1.72171	0.738757	0.107402	-0.448092	-0.0535689	-0.988814	-1.28488	-1.52399	0.00255771	0.431966	-0.15648
		CRABP1	-0.440358	-0.551145	-0.449351	-0.756557	-0.668517	-0.434951	-0.577635	-0.329561	-0.71898	1.48034	1.7498	1.69692
		CREB3L1	1.06789	1.3441	-0.343477	0.0124836	-0.122697	-0.168065	-1.44108	-1.352	-1.42071	0.865127	0.725509	0.832916
		CREB5	-1.35741	-2.17936	-1.02465	-0.181879	0.0577342	0.279474	0.713636	0.808455	0.696113	0.713904	0.73525	0.738729
		CREG1	0.821817	1.11084	0.897283	0.808366	0.979101	1.07749	-0.828646	-1.00528	-1.00143	-0.836508	-1.19352	-0.829522
		CREG2	1.28587	0.250679	0.546793	0.699458	1.39735	1.16412	-1.07439	-1.29345	-0.963319	-0.438213	-0.777239	-0.79765
		CRELD2	1.39257	1.74348	0.916178	0.546322	0.196385	0.423007	-0.879576	-1.12642	-0.947398	-0.723851	-0.856408	-0.684285
		CRHBP	0.796338	0.939547	1.70188	0.677454	0.703265	0.695006	-1.03698	-1.07895	-0.942282	-0.911895	-0.760667	-0.782715
		CRIM1	0.887706	-1.24099	-1.71871	-0.440537	-1.1251	-0.77452	0.602057	0.699327	0.53626	0.418841	1.17835	0.977311
		CRIP3	0.883123	0.0995753	-2.12016	-0.411977	-1.16686	-1.11384	0.544928	0.171444	0.522987	0.604568	0.941782	1.04444
		CRISPLD1	-0.832665	-1.34998	-0.256942	-0.873006	-0.61511	-0.716623	0.170734	0.267444	0.239328	0.5528	2.19324	1.22078
		CRISPLD2	-1.07269	-1.05603	-0.954545	-0.643116	-0.666903	-0.869048	0.343367	0.354124	0.398837	1.2822	1.39293	1.49088
		CRLF1	-2.11159	-0.89916	-0.95211	0.594681	0.522328	0.94878	-0.516823	0.0321745	-0.407005	1.35568	0.693774	0.739273
		CRMP1	-1.11102	-0.328567	-0.558456	0.782058	0.662891	0.87211	1.06618	1.01792	1.09736	-1.26513	-1.28821	-0.947142
		CRTAC1	0.45325	0.666617	1.1522	1.18371	0.871184	1.05119	-0.864864	-1.33241	-0.802405	-0.398216	-1.47544	-0.504819
		CRYAB	-0.492626	0.968115	-1.83085	0.303616	0.243768	0.192976	-0.973263	-0.788509	-0.94684	1.37355	0.861675	1.08839
		CRYM	1.45416	0.788873	1.00969	0.602246	1.21441	-0.0381512	-1.04321	-1.00771	-1.45712	-0.346511	-0.160933	-1.01574
		CSGALNACT1	-0.767295	-1.36194	-0.713125	-0.506412	-0.664491	-0.528978	0.194754	-0.229632	0.0753763	1.12603	1.75107	1.62464
		CSMD2	0.894776	-0.041158	0.823687	1.22695	1.05636	1.20614	-1.31281	-1.1801	-1.29347	-0.429762	-0.381927	-0.568686
		CSPG5	1.2668	1.49955	0.0562358	0.733939	0.816132	0.867627	-0.774335	-0.657885	-0.732607	-1.01691	-0.54769	-1.51086
		CSRNP1	1.09611	1.49462	0.118439	0.882438	0.765237	0.811347	-1.40174	-1.04407	-1.31868	-0.242014	-0.560381	-0.601308
		CSRP2	1.11592	2.49763	0.0725923	0.367862	0.205119	-0.0296894	-0.858717	-0.891312	-0.977744	-0.314257	-0.737723	-0.449681
		CTGF	-1.35383	-0.915312	-1.30685	-0.344525	-0.0892248	0.000893174	-0.236427	0.186766	-0.293654	1.48952	1.40171	1.46093
		CTH	1.51497	0.655473	1.68362	0.410434	0.242265	0.457524	-1.29488	-1.05871	-1.07897	-0.593095	-0.115645	-0.822983
		CTHRC1	-0.963295	-1.59987	-0.376839	-0.494313	-0.404618	-0.185798	-0.159573	-0.417719	0.151359	1.26108	1.7131	1.47648
		CTNNA3	-1.26369	-2.45528	-0.420415	-0.18485	0.033236	0.0981798	0.832584	0.942533	0.784775	0.643154	0.333437	0.656333
		CTSK	-0.670906	-0.637558	-0.290427	-0.320098	0.128609	-0.454958	-0.808206	-1.1585	-0.502208	1.42526	1.49381	1.79519
		CTSV	0.489572	1.70136	0.0811612	0.316168	-0.0477712	-0.263474	0.824496	0.654926	0.569626	-1.42682	-1.53801	-1.36123
		CTXN1	0.294002	1.6549	0.0599917	1.14879	1.00635	0.755567	-1.13022	-1.35763	-0.824146	-0.731713	0.0860667	-0.961949
		CUX1	-1.76776	-1.54463	-0.900551	-0.320756	-0.358452	-0.183142	0.915979	0.948119	0.925574	0.902602	0.537324	0.845693
		CUX2	-1.39341	-1.75269	-0.591912	-0.30108	-0.465528	-0.709345	1.11179	0.762778	1.14598	0.747172	0.510586	0.93566
		CX3CL1	-1.50635	-1.31408	-1.73188	0.401949	0.265634	0.33531	0.14155	0.149681	-0.0226144	0.962284	1.20053	1.11799
		CXCL1	-0.575566	-0.906941	-0.906941	-0.906941	-0.906941	-0.152197	-0.345053	0.384455	-0.268709	1.45009	1.57833	1.55641
		CXCL14	-0.835746	0.0772483	-0.0854173	-1.16084	-0.635648	-0.714723	-0.406169	-0.417276	-0.499018	1.38126	1.42802	1.86831
		CXCL16	1.01917	0.551387	0.519561	1.17237	0.988198	1.0814	-1.20637	-1.23363	-1.33274	-0.879902	-0.106805	-0.572639
		CXCL8	-1.10569	-0.546964	-1.40156	0.239264	0.278423	0.237626	-0.699887	-0.545658	-0.706241	1.5082	1.39371	1.34878
		CXCR4	1.0834	1.28464	0.844084	0.813622	0.838581	0.728594	-1.26738	-1.12155	-1.07032	-0.56102	-0.842721	-0.729936
		CYB561	0.842202	0.836349	0.86809	1.14557	0.593217	1.06287	-0.385736	-0.38527	-0.576848	-1.39241	-1.4964	-1.11164
		CYB5R2	1.04845	1.47246	0.496571	0.472889	0.93243	0.517669	-0.753871	-2.04658	-0.801054	-0.347433	-0.256799	-0.734734
		CYBRD1	-0.0567091	-0.997746	-0.726382	-1.10484	-0.835801	-0.685745	-0.208187	0.0159338	0.0222655	1.33179	1.61777	1.62765
		CYP11A1	0.717823	1.53601	0.653479	0.88577	0.792982	0.904915	-0.899526	-0.917465	-1.4743	-0.597579	-0.776977	-0.825131
		CYP17A1	1.30823	0.971107	0.667791	1.13899	0.78254	0.59111	-1.16661	-0.414416	-0.969982	-0.837077	-0.635696	-1.43599
		CYP1A1	1.4156	1.02896	0.889302	0.728287	0.40766	0.839964	-1.28838	-0.863193	-1.20667	-0.0179165	-1.04898	-0.884636
		CYP1B1	-1.15017	-1.53329	-1.48005	-0.165516	-0.229124	-0.0493141	0.288125	0.31445	0.206237	1.21358	1.20669	1.37838
		CYP26A1	1.52569	1.91646	-0.197705	0.30197	0.545225	0.470129	-1.10183	-1.06111	-0.632937	-0.00749562	-1.05843	-0.699964
		CYP2J2	-1.37628	-0.811378	-0.838963	-0.988154	-0.66633	-0.883289	0.642041	0.697775	0.735278	1.29654	1.00112	1.19164
		CYR61	-1.61482	-1.06135	-1.1472	0.215501	-0.0474226	0.349483	-0.25415	-0.200707	-0.311418	1.45034	1.17516	1.4466
		CYSRT1	-0.558283	0.307913	0.940323	1.56846	0.885357	1.34498	0.0573485	-0.904393	-0.59354	-0.840342	-0.69189	-1.51593
		CYTL1	-0.465699	0.202965	-0.685974	-0.700188	-0.971715	-0.957776	-0.685829	-0.419533	0.474647	0.730203	2.22076	1.25814
		CYYR1	1.23491	0.898618	0.556434	0.585777	0.730378	0.736769	-1.29853	-1.56103	-1.39647	-0.859017	0.356595	0.0155731
		DACH1	0.102081	-1.2023	0.501325	0.59386	0.701577	0.139599	-1.00204	-1.08061	-0.432199	-0.747313	2.34626	0.0797604
		DACH2	0.847075	-1.06097	0.217572	0.949066	1.31732	1.05733	1.01274	-0.246317	-0.821382	-1.10879	-0.971415	-1.19223
		DAPL1	-1.35815	0.244228	1.31448	-0.408151	0.0468885	-0.442717	1.36766	1.05627	1.01826	-1.3705	-0.624757	-0.843508
		DBF4	-0.994641	-1.47186	-0.458427	-0.674556	-0.862709	-0.901832	0.624427	0.917153	1.05203	0.271601	1.4591	1.03971
		DBIL5P	2.03983	1.52068	0.459063	-0.0944808	0.674319	-0.459996	-0.633856	-0.41638	-0.673209	-1.05105	-0.145775	-1.21915
		DCBLD1	-1.06607	-1.14937	-0.683201	-0.482004	-0.823629	-0.4531	0.0787186	0.0232651	0.0414235	1.34686	1.83047	1.33663
		DCLK2	-0.9928	-1.23988	-1.65339	-0.390521	-0.380847	-0.722469	0.763016	0.775894	0.802781	0.965064	1.12267	0.950489
		DCN	-0.940422	-0.561886	-1.65463	-0.579825	-0.59344	-0.462435	0.0817677	-0.0278375	0.58094	1.32445	1.26353	1.56979
		DCST2	0.481548	1.56652	1.37025	0.28258	0.0666919	0.948244	-0.362601	-0.232087	-0.611515	-1.11379	-0.572113	-1.82372
		DDIAS	-1.56168	-1.78647	-0.120512	-0.713204	-0.213084	-0.669134	1.01289	0.799349	0.777903	0.75308	0.993703	0.727158
		DDIT3	0.724764	1.43827	2.00275	0.153147	-0.0174926	-0.090746	-1.45942	-0.945405	-0.980201	0.0259515	-0.338323	-0.513293
		DDIT4	0.895488	1.03197	1.01265	0.863563	1.01013	0.835371	-1.3974	-1.02207	-0.79392	-0.712346	-0.75332	-0.970122
		DDIT4L	1.3672	1.16369	0.752449	0.610002	0.68776	0.86884	-1.30423	-1.11409	-1.07153	-0.585542	-1.02821	-0.346318
		DDX12P	-1.07168	-0.835425	0.539896	-1.33139	-1.32397	-0.393835	0.345883	-0.00130796	0.932562	0.39625	1.74103	1.00198
		DDX25	0.0277527	0.00241503	1.03212	1.15581	1.1959	1.39491	-0.285021	-0.524844	-1.40629	-0.670025	-0.418036	-1.50468
		DDX41	1.30054	2.0778	0.282609	0.535085	0.214571	0.432835	-1.08014	-1.08172	-1.02106	-0.444624	-0.41364	-0.802258
		DDX60L	-1.54501	-1.79033	-0.526039	-0.566708	0.228041	-0.681914	1.17032	0.921131	0.941392	0.617083	0.459989	0.772048
		DEDD2	1.06521	1.87656	0.53122	0.641505	0.544311	0.688786	-0.781579	-0.868187	-1.09581	-0.994667	-0.931798	-0.675553
		DEGS2	1.16067	1.21708	0.585145	1.0273	0.810059	0.676812	-1.14208	-0.951921	-1.05753	-0.78959	-0.254337	-1.28162
		DENND1C	1.24939	1.72777	0.286306	0.626786	0.459892	0.462254	-1.04056	-1.29857	-1.39253	0.0966663	-0.856211	-0.321201
		DENND6B	0.897277	1.15324	0.864274	0.906692	0.678192	0.710315	-0.338834	-0.0940849	-0.862535	-1.18359	-1.77404	-0.956901
		DEPDC1	-1.37166	-1.68094	-0.407366	-0.613925	-0.708419	-0.612057	0.956311	0.945639	0.942313	0.771685	0.894528	0.883892
		DEPDC1B	-1.3313	-1.13453	-0.374508	-1.046	-0.93796	-0.354173	0.61525	0.503715	1.12837	0.473718	1.75386	0.703554
		DERL3	1.53012	1.6931	0.53899	0.493191	0.353708	0.455454	-0.601586	-0.574472	-0.474163	-0.853853	-1.31187	-1.24862
		DES	-1.39188	-0.644225	-0.936791	-0.85169	-0.848007	-0.981441	0.875035	0.952752	0.92137	1.08258	0.849416	0.972884
		DFNA5	1.57352	1.39896	-0.668604	-0.0583907	0.152167	0.0996295	-1.30003	-1.26376	-1.40911	0.729644	0.370799	0.375172
		DGKI	-0.0618053	-1.212	0.164004	1.25389	1.32323	1.61675	-1.15164	-0.968399	-1.11669	0.220922	-0.0573095	-0.0109523
		DGKK	0.255804	-0.126907	-0.00739604	1.41938	1.33774	1.34539	0.0553676	-0.151502	-0.288146	-0.848858	-1.46516	-1.52572
		DHDH	-0.465975	1.7439	-0.0532729	0.598435	-1.24839	-0.45242	1.3814	0.845121	0.414831	-0.781758	-0.638862	-1.34301
		DHFR	-1.47343	-1.43963	-0.33389	-0.765362	-0.496305	-0.77653	1.24201	1.08322	1.20857	0.505448	0.593766	0.652138
		DHRS13	1.59319	1.64523	0.409073	0.671729	0.414551	0.332223	-1.18505	-1.29612	-0.734956	-0.388526	-0.804829	-0.656525
		DHRS2	0.596817	1.80359	0.510405	0.621056	0.480033	0.856055	-0.928146	-0.324204	0.0120589	-1.50063	-1.45122	-0.675821
		DHRS3	1.26096	2.33288	-0.594405	-0.696399	-0.991898	-1.00386	0.545687	0.412315	0.0978115	-0.556968	-0.515539	-0.290575
		DHRS7C	1.00211	1.77066	-1.08104	-1.25817	-1.40474	-1.05385	0.561979	0.538224	0.455735	0.409765	-0.115492	0.174805
		DHRS9	0.840782	1.83155	-0.279995	0.351353	0.751235	0.397863	-1.85019	-0.790021	-1.39065	-0.0805661	0.143684	0.0749604
		DIAPH2	-0.0825654	-1.3347	-1.65969	-0.919874	-0.668236	-0.214966	0.57766	0.474704	0.568561	0.467904	1.64221	1.14899
		DIAPH3	-1.2247	-1.78377	-0.345678	-0.538679	-0.759177	-0.429197	0.905831	0.470405	0.640365	0.619732	1.62457	0.820298
		DIO3	0.907441	0.860101	0.209734	1.11221	1.19151	1.12844	-1.20044	-1.18714	-1.03731	-1.04212	-0.41537	-0.527046
		DIRC3	-1.46434	0.413489	-1.22492	0.0216653	0.607792	0.190676	-0.762681	-0.685528	-0.528182	0.148564	1.77372	1.50974
		DKFZP434I0714	-0.0260713	-2.1545	0.423713	-0.700626	-0.579043	-0.306673	0.878518	0.377151	-0.47613	0.323337	1.98702	0.253312
		DKFZP586I1420	1.25787	1.77204	-0.0668014	0.340095	0.685011	0.724097	-0.880022	-1.2157	-1.57077	-0.376674	-0.532692	-0.136452
		DKK1	-0.970966	-0.845522	-1.28159	-0.754535	-0.749475	-0.643807	0.267927	0.337964	0.513063	1.25256	1.38645	1.48793
		DKKL1	1.24299	2.02519	0.00215457	0.923084	0.43794	0.307088	-0.737526	-0.734349	-1.17059	-0.729048	-0.820682	-0.746243
		DLC1	-0.946439	-1.48151	-1.41821	-0.543521	-0.526134	-0.539415	0.730513	0.823927	0.861164	1.03485	0.990765	1.01402
		DLGAP5	-1.71206	-1.49763	-0.388483	-0.54381	-0.564234	-0.556169	0.98321	0.957542	0.906899	0.590336	1.04033	0.784077
		DLK1	-2.27827	-1.0249	-0.158782	-0.424693	-0.372298	-0.24546	0.607704	0.419025	0.304381	0.694894	0.953718	1.52468
		DLK2	1.62733	1.96171	0.297005	0.576905	0.0563673	0.25875	-0.758657	-0.776673	-0.561961	-0.609485	-1.0117	-1.05959
		DLL3	0.782345	1.41023	0.879778	0.769328	0.707339	0.838382	-1.15014	-1.29133	-1.44402	-0.491054	-0.470187	-0.540673
		DLX1	-0.970775	-1.2695	-1.2695	0.183015	-0.579508	-0.245125	0.25565	-0.527094	0.170857	1.3605	1.42088	1.4706
		DLX2	-1.18763	-0.263644	-1.2015	-0.523161	-0.104966	0.0688765	-0.601036	-0.450224	-0.314869	1.23864	1.75184	1.58767
		DLX3	-0.78655	-0.565895	-1.00138	-0.655522	-0.483808	-1.20209	-0.462972	0.234022	0.812986	1.80732	1.3746	0.929284
		DLX4	-1.0443	-2.51082	-0.488016	0.878073	-0.125921	0.501571	0.472029	-0.300458	0.198438	0.759131	0.934089	0.726186
		DMC1	-1.27644	-0.871352	-0.278305	0.06551	-0.862081	-0.61345	1.37699	0.131336	0.139902	-0.50493	2.23991	0.452909
		DMD	-1.04264	-2.49723	-0.913964	0.0792877	0.185485	0.184087	0.4817	0.846122	0.709772	0.759384	0.537718	0.67028
		DMGDH	1.69922	0.573017	1.05136	0.751131	0.702046	0.591237	-1.42734	-0.489986	-0.905972	-0.840233	-0.940436	-0.764042
		DNA2	-1.35472	-1.91966	-0.286244	-0.430293	-0.584023	-0.549275	1.05397	0.860675	0.862296	0.493607	1.0072	0.846465
		DNAJB11	1.56436	1.77078	0.817061	0.43608	0.190615	0.257227	-1.07433	-0.929331	-1.03553	-0.585063	-0.823619	-0.588251
		DNAJB2	1.03377	2.05476	0.315378	0.640646	0.51655	0.581849	-0.589924	-0.908149	-0.846118	-0.738619	-1.16738	-0.892768
		DNAJB9	1.8419	1.0489	0.894587	0.375668	0.555895	0.632962	-0.987509	-0.874524	-0.973473	-0.715834	-1.03842	-0.760145
		DNAJC25	1.46935	1.38003	0.642209	0.487009	0.914423	0.565578	-1.15549	-1.09159	-0.893628	-0.674439	-0.810579	-0.83287
		DNAJC3	1.92552	0.789432	1.15483	0.387859	0.334133	0.609389	-1.05587	-1.05372	-1.0124	-0.749341	-0.720695	-0.609134
		DNAJC3-AS1	2.35064	1.03201	0.69368	-0.209829	0.323695	0.388411	-0.741938	-0.662385	-0.840135	-0.614056	-1.05642	-0.663664
		DNER	0.196361	0.093144	-0.0684875	0.275528	0.324124	0.448154	-1.58249	-1.24693	-1.47531	0.219346	1.80575	1.01081
		DNM3OS	-0.790508	-0.664306	-0.66883	-0.790508	-0.790508	-0.55855	-0.295651	0.0750679	-0.313169	1.50541	1.48745	1.8041
		DOC2GP	-1.7405	0.726749	-0.581627	1.11095	0.886363	0.385531	-0.883152	-0.41116	-1.43248	1.31954	0.336734	0.283066
		DOCK10	-0.714256	-0.714256	-0.338676	-0.554442	-0.410468	-0.628615	-0.551346	-0.378887	-0.138422	0.725191	2.60736	1.09682
		DOCK6	-0.41573	-0.587908	0.57051	-0.0584112	0.203928	0.210882	-1.27837	-1.18806	-0.96379	0.262047	2.23833	1.00657
		DOK3	1.34496	1.53363	0.733044	0.607965	0.526345	0.714342	-1.10556	-1.17554	-0.7768	-0.839021	-0.706896	-0.856474
		DOK5	-0.0530374	-0.382857	-0.826979	-0.330244	0.83747	0.453161	-0.79791	-1.94848	-0.506405	0.877648	1.56916	1.10848
		DOK7	-0.59486	-0.135676	-1.74637	-0.754691	-0.822382	-1.23322	1.12667	0.812918	0.923851	1.0205	0.674185	0.729074
		DPP10	0.0673488	-0.901446	0.628656	0.49079	-0.455516	0.0679275	-0.925669	-1.29255	-0.400362	-0.416781	2.44939	0.688211
		DPP4	-0.702797	-0.276968	-1.41072	-0.340064	-0.334837	0.0435799	-0.795455	-0.426863	-0.361416	1.37797	1.33399	1.89358
		DPP6	-0.523453	-0.346384	0.586635	1.49458	1.27935	1.3746	-1.13597	-0.955331	-1.49897	-0.205293	0.0254807	-0.095234
		DPPA4	-0.797851	-1.22171	-0.00286506	-0.524817	-0.17612	-0.503341	-0.226003	-0.898859	0.5359	0.334555	2.44548	1.03563
		DPT	-0.522569	-0.522569	-0.522569	-0.522569	-0.522569	-0.522569	-0.522569	-0.21871	0.0516493	0.043482	2.86185	0.919708
		DPYD	-0.906318	-0.610787	0.229718	-1.03236	-0.836863	-0.319185	-0.612468	-0.395438	-0.116673	1.10191	1.80332	1.69514
		DPYSL3	-0.853437	-0.838868	-1.01439	-0.953855	-0.881112	-0.936142	1.31333	1.31154	1.29375	0.623194	0.343025	0.592962
		DPYSL5	1.33426	1.04944	0.0948909	0.949818	0.893103	0.91529	-0.637516	-0.670298	-0.434762	-1.00694	-1.70185	-0.785433
		DRAM1	-1.20123	-1.40258	-1.05244	0.00294371	-0.763282	-0.180609	0.429172	0.0276389	0.0743485	1.02392	1.54133	1.50079
		DRD1	-0.0615861	-1.79999	-1.54385	0.133186	0.327812	-0.111482	1.30876	1.15271	1.38769	-0.318784	-0.401074	-0.0733977
		DRD2	1.11458	1.45914	0.460318	1.06611	0.892889	0.555128	-0.870906	-0.938818	-0.915183	-0.801763	-0.935732	-1.08576
		DRD4	0.984438	1.80759	0.656541	0.476699	0.834551	0.433099	-1.01017	-0.978612	-0.390815	-1.38739	-0.440203	-0.985727
		DSCC1	-1.23808	-1.93597	0.0024427	-0.486015	-0.747603	-0.559626	1.06253	0.718252	0.965124	0.239219	1.08381	0.895921
		DTD1	1.01308	2.20076	0.222291	0.532712	0.459345	0.52825	-1.07168	-0.500749	-0.686997	-0.965347	-0.817805	-0.913866
		DTL	-1.97353	-1.62947	-0.15307	-0.472342	-0.340573	-0.287666	0.930187	0.82811	0.888012	0.59412	0.863394	0.75282
		DTWD2	2.40358	0.329938	1.05484	-0.387179	0.295254	0.608618	-0.608447	-0.647648	-1.13955	-0.49584	-0.880829	-0.532736
		DTX3L	-0.618237	-1.75093	-0.673588	-1.1359	-0.631117	-0.592465	1.05491	0.728277	0.939477	0.595943	0.982767	1.10086
		DUOX2	1.65382	1.26942	1.01197	0.38857	0.504778	0.560989	-0.862318	-0.74497	-0.966504	-0.789966	-1.02332	-1.00246
		DUOXA1	1.58653	2.0456	0.424646	0.295506	0.304162	0.102975	-0.722819	-0.984319	-0.954069	-0.864129	-0.71156	-0.522526
		DUOXA2	1.61399	1.70934	0.820286	0.229436	0.306266	0.413795	-0.889332	-0.78988	-1.06947	-0.609246	-0.71352	-1.02166
		DUSP13	1.12917	1.73	0.553154	0.536863	0.339469	0.477515	-1.05528	-1.57287	-1.41688	-0.122722	-0.351213	-0.24721
		DUSP2	-1.79937	-1.42283	-0.623869	0.775142	0.0300611	-0.193575	-0.341561	0.733983	-0.068871	0.380365	1.85804	0.672497
		DUSP23	0.624673	2.505	0.44277	0.220307	0.40968	0.350149	-0.489185	-0.694713	-1.00058	-0.483126	-0.759935	-1.12504
		DUSP27	-1.39239	-0.998348	-1.22935	-0.57633	-0.624093	-0.690244	1.12992	1.1519	1.09796	0.821362	0.571513	0.738096
		DUSP4	0.390844	0.510285	0.806528	1.12246	1.10903	1.13762	-1.44683	-1.30208	-1.44651	-0.203766	-0.33205	-0.345537
		DUSP9	1.39373	1.71908	0.350462	0.0589965	0.945044	0.225464	-1.09574	-1.40419	-1.17338	-0.404568	-0.562516	-0.0523754
		E2F2	-1.92639	-1.67558	0.0635539	-0.577909	-0.351599	-0.338973	0.859226	0.773599	0.834168	0.714006	0.955721	0.670178
		E2F7	-1.52504	-1.94721	-0.174741	-0.670536	-0.0712538	0.364392	0.449691	0.499571	0.0956646	0.388076	1.68004	0.91134
		E2F8	-1.24949	-1.84044	-0.463319	-0.473069	-0.517801	-0.207937	1.21217	1.30506	1.36882	0.305188	0.331003	0.229822
		EBF3	-0.630645	-0.511732	-0.54047	-0.37783	-0.216365	-0.116018	-0.450106	-0.958942	0.225038	0.205347	2.89954	0.47218
		EBI3	0.502286	-0.321816	-1.53268	0.268019	0.757883	-0.351319	-0.373925	-1.47841	0.337195	0.70348	-0.574886	2.06417
		ECE2	1.50642	1.86745	0.0747843	0.587979	0.395141	0.471442	-1.39773	-0.921077	-0.619952	-0.587267	-0.819	-0.558197
		ECT2	-0.840461	-2.19986	-0.359849	-0.859138	-0.298723	-0.484282	0.858235	0.898128	0.932478	0.746611	0.832884	0.773975
		EDEM1	1.58425	0.65466	0.887908	0.641897	0.685972	0.681658	-1.51516	-1.16545	-1.36778	-0.345651	-0.426675	-0.31562
		EDIL3	-0.765694	-1.47133	-0.531521	-0.978076	-0.654949	-0.573637	0.214259	0.281329	0.427929	0.876062	1.84646	1.32916
		EDN1	-0.724482	-1.65359	-0.32258	0.37448	-0.7493	-0.305916	-0.737214	-0.234799	0.0295112	1.36307	1.49961	1.46122
		EDN3	-0.780772	-0.667099	-0.305711	-0.687856	-0.509517	-0.780574	-0.378707	-0.480301	0.19791	0.535718	2.35957	1.49734
		EDNRB	-0.358999	-1.42716	0.0342917	-1.15494	-0.356924	-1.19709	1.01402	0.801251	0.957258	-0.414563	1.74763	0.35522
		EFEMP1	-0.781261	-0.376554	-0.692727	-1.03576	-0.796586	-0.71363	-0.178349	-0.158361	0.0272413	1.31132	1.619	1.77567
		EFNA3	1.27634	1.62011	0.673578	0.661537	0.632959	0.555753	-1.01124	-1.12291	-0.671171	-0.580636	-1.06702	-0.967308
		EFNA4	1.3664	2.10478	0.476603	0.13074	0.407291	0.246786	-0.506672	-0.668028	-0.394804	-0.901923	-1.09168	-1.1695
		EFNA5	-0.663783	-0.140991	-1.02919	0.221424	-0.158287	0.414365	-0.769135	-0.890821	-0.500613	0.325452	2.69118	0.5004
		EFR3A	-0.767549	-2.75419	-0.0105384	-0.27204	-0.134401	-0.0531304	0.518021	0.710887	0.658086	0.705207	0.547081	0.852571
		EFS	0.746998	1.15132	-0.201381	0.584366	0.299254	0.348932	-1.69267	-1.64305	-1.35747	0.431934	0.811246	0.520529
		EGFL6	1.48547	1.22792	0.953947	0.562556	0.584102	0.664722	-1.19529	-0.62923	-1.19529	-0.750022	-0.85082	-0.858056
		EGFL7	0.316717	1.6954	-0.0454304	1.09736	1.03863	1.05137	-0.721058	-0.931524	-1.17054	-0.582957	-0.804838	-0.943124
		EGFLAM	-0.380385	0.21366	-1.15665	-1.25053	-0.869587	-1.20733	0.312592	0.190492	0.198738	0.855419	1.59041	1.50317
		EGFR	-0.269709	-2.219	-0.48116	-0.648801	-0.450228	0.296874	0.192603	0.410208	-0.533141	1.25958	1.20988	1.2329
		EGLN1	1.86766	0.53235	0.650417	0.558779	0.712897	0.953056	-1.27568	-1.07212	-0.94995	-0.415986	-0.83257	-0.728848
		EGLN3	0.959349	1.16805	0.692673	0.88908	0.827797	0.876699	-1.41866	-1.37505	-1.1509	-0.323895	-0.60936	-0.535794
		EGR2	-0.843533	-1.06481	-0.942912	0.245482	-0.2389	-1.53593	0.531439	-0.220365	0.0482741	1.54549	1.20188	1.27388
		EGR3	0.980027	0.742264	1.0179	0.703461	1.0545	1.17998	-0.900768	-1.05574	-0.91725	-0.997751	-1.07435	-0.732272
		EHD2	-0.899508	-0.652276	-0.0296885	0.403025	0.186605	0.162547	-1.27742	-0.97179	-1.04296	1.09033	1.7326	1.29854
		EIF1	1.54629	2.13904	0.0616479	0.448621	0.167279	0.241614	-0.929996	-0.923745	-0.987452	-0.519921	-0.569238	-0.674139
		EIF4EBP1	1.38789	2.3308	0.470027	0.148825	-0.0230318	0.154835	-0.648901	-0.665764	-0.855373	-0.746987	-0.690252	-0.862064
		ELAC1	-2.58675	-0.41712	-0.0465304	0.534828	0.663162	-0.9836	0.376823	0.343791	0.304389	-0.143028	1.25704	0.697
		ELAVL3	1.50165	1.08052	0.660012	0.640254	0.720276	0.938683	-1.23282	-0.773379	-0.872977	-0.748986	-1.13097	-0.782266
		ELF4	-0.22841	-0.241815	0.341696	0.676171	0.56264	0.8399	-1.45706	-1.3602	-1.6807	0.579314	1.31776	0.650699
		ELK3	-0.614272	-1.32768	-0.546114	0.677397	0.817025	1.01102	-1.30793	-0.730238	-0.990853	0.681373	1.22853	1.10175
		ELN	-0.701686	-0.410932	-0.799455	-0.925942	-0.694571	-0.844631	-0.0574511	-0.109055	-0.208464	1.38567	1.66101	1.70552
		ELOVL6	-1.41138	-1.58545	0.333323	-0.507841	-0.613878	-0.565247	1.35439	1.33408	1.32834	0.13778	0.176061	0.019817
		ELOVL7	2.20535	1.11183	-0.0599641	0.351598	0.297245	0.665596	-1.0899	-0.866201	-1.17853	-0.809811	-0.489747	-0.137468
		EMCN	-0.812856	-1.09736	-0.195807	-1.03848	-1.03348	-1.19758	0.638708	0.572433	0.745981	0.742231	1.1237	1.55251
		EME2	-1.83678	-1.087	0.625128	-0.708644	-0.466442	-1.21241	0.565061	0.950937	0.981549	0.50184	0.880669	0.806089
		EMILIN1	-1.16777	-0.505455	-0.513328	-0.88728	-0.818511	-0.942535	0.132689	0.130554	0.117629	1.23898	1.70739	1.50764
		EMILIN2	-1.70262	-0.801199	0.183342	-0.851294	-0.824545	-0.944538	0.296947	0.452586	0.56974	1.36733	0.902657	1.3516
		EMILIN3	-1.11638	-0.152344	-0.888358	-0.536026	-0.867592	-0.60677	0.0552858	-0.48765	0.295923	0.853379	2.2368	1.21374
		EMP1	-1.27784	-1.31106	-0.884755	0.350592	0.374756	0.493512	-0.876394	-0.156041	-0.638841	1.19606	1.34275	1.38726
		ENC1	-1.29943	-1.09889	-0.285301	-0.936507	-0.781205	-0.593653	0.174491	0.385651	0.451503	0.909751	1.88939	1.1842
		ENG	-1.71238	-1.34426	-0.328182	-0.635856	-0.498249	-0.827541	1.03765	0.89872	0.981946	0.836226	0.778522	0.813403
		ENO1	1.13009	1.56671	0.519017	0.835734	0.634123	0.71204	-1.2236	-1.16573	-1.17836	-0.551826	-0.526571	-0.751615
		ENO2	1.14646	1.20191	0.400704	0.948125	0.801555	0.90435	-1.34646	-1.23815	-1.21408	-0.368829	-0.587211	-0.648368
		ENPEP	-0.468696	-0.975409	1.84251	0.937497	1.35362	1.09602	-0.591109	-0.439554	-0.713967	-0.449595	-0.773507	-0.817807
		ENPP2	0.561556	0.930142	0.206211	-1.95042	-0.368603	-0.464759	-0.679725	-0.0884322	-1.25219	0.601903	1.04593	1.45838
		EP400NL	-0.506585	-1.93476	0.202063	-0.333616	-1.0535	-0.967232	0.781399	0.833918	0.00863127	0.794888	1.58727	0.58752
		EPAS1	0.0132862	-1.83532	-0.64409	-0.358681	-0.379367	0.0691521	-0.478983	-0.399575	-0.335159	1.19368	1.44385	1.71121
		EPB41L2	0.0484897	-0.278541	-0.0254813	-0.73685	-0.247711	-0.346568	-1.35685	-0.76094	-0.385505	0.500134	2.47783	1.11199
		EPB41L4A-AS1	1.36656	2.10887	-0.167023	0.72457	0.523104	0.0745281	-0.93388	-0.812139	-0.381156	-1.05727	-0.643642	-0.802513
		EPHA2	-1.70844	-1.18446	-1.49342	-0.194118	-0.275826	-0.0993757	1.08399	1.05387	0.830169	0.809685	0.579672	0.598249
		EPHA3	1.01554	0.0544893	0.773673	1.14333	1.17304	1.2868	-1.08356	-0.961583	-0.869572	-0.692112	-0.94518	-0.894862
		EPHB2	-0.391353	0.191467	1.20862	1.30405	1.26781	1.37704	-0.821954	-0.830179	-0.814551	-0.661589	-0.969541	-0.859819
		EPN3	-1.43347	-0.884336	-0.835306	-0.645955	-0.684172	-1.01234	1.19487	1.20081	1.22351	0.623383	0.539991	0.713008
		EPSTI1	-1.65939	-1.62765	0.192325	-0.210404	-0.882907	-0.566682	1.15694	0.985945	1.18399	0.351954	0.54878	0.527086
		ERAP2	-1.02722	-1.62481	-0.37619	-0.968037	-0.49262	-0.753393	0.536261	0.572919	0.521202	0.859629	1.34421	1.40805
		ERBB3	-1.06262	-0.662957	-1.32866	-0.439618	-1.28757	-0.522172	1.33513	1.17554	1.18789	0.376193	0.42718	0.801666
		ERCC6L	-1.80868	-0.995705	-0.328701	-0.738241	-0.90792	-0.548543	0.879467	0.810826	0.974707	0.563961	1.21888	0.879953
		ERI2	-1.27719	-1.75199	-0.516135	-0.823818	-0.115094	-0.668525	1.29373	0.703939	0.581892	0.579155	0.819984	1.17406
		ERICH2	1.32946	1.88571	0.288613	1.01352	0.0465265	0.303616	-0.441681	-0.675286	-0.704388	-0.700924	-1.37668	-0.968489
		ERICH5	-1.2072	-1.89638	-1.37449	0.110517	-0.528665	0.366993	0.501577	0.750128	0.60154	1.07185	0.704134	0.899998
		ERO1A	1.68582	1.06675	0.595394	0.533647	0.626362	0.770118	-1.29182	-1.22425	-1.16724	-0.423425	-0.58953	-0.581826
		ERO1B	2.08617	0.387164	0.940127	0.457652	0.487745	0.762603	-1.03175	-0.807001	-1.12922	-0.635822	-0.897414	-0.620251
		ERRFI1	-0.27209	-1.12283	0.11934	0.183081	-0.0670056	0.363625	-1.23574	-0.996848	-1.10098	1.55082	1.19414	1.38449
		ESCO2	-1.53278	-1.69997	-0.184837	-0.7481	-0.369853	-0.641933	0.883744	1.03395	1.00079	0.66574	0.960866	0.632386
		ESPL1	-1.18809	-1.62703	-0.444479	-0.774274	-0.48127	-0.731579	0.896462	0.980322	1.09901	0.166581	1.33762	0.766724
		ESPN	1.20525	1.49386	0.602713	0.562388	0.846618	0.583257	-0.850051	-1.03966	-1.33889	-0.620901	-0.195875	-1.24871
		ESRG	-0.445678	-0.439991	-0.44845	-0.630058	-0.295889	-0.285189	-0.291214	-0.261579	-0.235449	-0.0867018	3.0841	0.336097
		ESRRG	-0.665843	-2.94096	-0.208653	0.0320177	0.305677	0.384067	0.582024	0.545241	0.519235	0.59041	0.410594	0.44619
		ETS1	-0.532597	-1.80111	0.252117	0.621634	0.690177	0.596997	-0.9893	-1.11978	-0.749673	0.674799	1.46343	0.893309
		EVA1B	-1.98735	-0.454093	-0.0813937	-0.141145	-0.0362919	-0.0119943	-0.935835	-0.0689242	-0.254788	0.899995	1.94988	1.12194
		EXO1	-2.21532	-0.843337	-0.574087	-0.700777	-0.430625	-0.215269	0.662204	0.935606	0.815278	0.559743	1.11199	0.894591
		EXOC3L2	0.199781	1.64892	0.923397	-0.0767007	-1.04673	-0.433546	-0.776787	-1.54092	-1.08282	0.839128	0.26186	1.08442
		EXOC3L4	-1.04815	-1.44265	-0.335453	-0.90975	-0.650966	-0.89105	1.49863	1.2329	0.992558	0.748018	0.51888	0.287027
		EXOC6B	-0.439569	-2.55937	-0.320548	-0.540561	-0.32771	-0.417694	0.760771	0.747351	0.819416	0.839354	0.59366	0.844905
		EXTL1	-1.67151	-1.16157	-0.643321	-0.748085	-0.574608	-0.66535	1.07403	1.0882	0.989347	0.814843	0.686069	0.811958
		EYA4	-0.715546	-1.49991	-1.22826	0.492175	0.431947	0.73199	-0.35696	-0.954397	-0.455713	0.797602	1.58121	1.17586
		F12	0.915145	1.16818	0.548955	0.814345	0.67126	0.998713	-1.37649	-1.3795	-1.51724	-0.334875	-0.10566	-0.402827
		F2RL1	-1.12149	-1.07843	-0.662138	-0.349844	-0.0387421	-0.157217	-0.875804	0.174025	-0.461994	1.62059	1.45488	1.49615
		F2RL2	0.361447	-0.554875	-0.452541	0.0525608	0.566941	0.613317	-0.851536	-1.48126	-1.67498	1.09644	1.04456	1.27993
		F3	-1.0663	-1.81126	-0.201249	-0.567447	-0.353577	0.0237758	-0.217861	0.324864	-0.315133	1.3313	1.43256	1.42034
		F8	1.2169	1.14167	0.655088	0.786773	0.884804	0.98919	-1.027	-1.03845	-0.914537	-0.921338	-0.797289	-0.975814
		FAAH2	-0.0875448	-1.06126	0.420292	-0.254143	-0.470468	-0.561137	1.20476	2.03133	1.19725	-0.703915	-1.09323	-0.621933
		FAAP24	-2.11737	-0.260694	-1.51205	0.0333605	-0.442535	0.86282	0.8166	0.000479455	0.353527	0.299818	1.43396	0.532087
		FABP2	-1.2487	-1.67809	-1.06307	-1.09548	0.125777	-0.0352087	1.08703	0.73992	0.863454	0.812274	0.623807	0.868286
		FABP3	-1.16025	0.261652	-1.65038	-0.722088	-0.813328	-1.00747	0.690285	0.632126	0.594041	1.21603	0.844697	1.11467
		FABP5	0.0840197	1.34823	-0.013719	0.398875	0.890709	0.595835	-1.63053	-1.35862	-1.36242	-0.370946	1.13539	0.28318
		FABP7	-1.6786	-1.18512	-0.34906	0.0850907	-0.253959	0.0540182	0.120536	0.638149	0.457047	-0.620096	2.32365	0.408351
		FADS6	1.47098	0.563352	1.11458	0.933991	0.0941346	1.04391	-1.3336	-0.703086	-1.2138	-0.489228	-0.406622	-1.07461
		FAIM2	0.916125	1.22209	1.02446	0.801811	0.77492	0.904625	-1.19308	-1.18306	-0.826467	-0.962283	-0.617245	-0.861896
		FAM101B	1.01226	0.469631	-1.09984	-0.353763	-0.298807	-0.106547	-1.01038	-1.4044	-0.595221	0.435438	1.93741	1.01423
		FAM105A	-1.13435	-1.03302	-0.913142	-0.829511	-0.995079	-0.598711	0.663951	0.681724	0.403695	1.22044	1.20813	1.32587
		FAM107A	-1.40975	-1.0827	-1.13025	-0.760118	-0.817458	-0.361572	0.941685	0.836644	0.95355	1.02975	0.831731	0.968494
		FAM110C	1.8635	1.0482	0.678001	0.464184	0.654991	0.478782	-1.19847	-1.27588	-0.910019	-0.320078	-0.72606	-0.757163
		FAM111A	-1.23413	-1.90436	-0.512416	-0.741786	-0.163816	-0.323204	1.25432	1.21044	1.08128	0.487447	0.196206	0.650019
		FAM111B	-1.61415	-1.74682	-0.482568	-0.539091	-0.519687	-0.140829	1.07087	1.12587	0.953182	0.563827	0.71605	0.613345
		FAM151A	-1.23107	-0.683391	-0.24474	-1.16631	-1.31573	-0.804371	1.033	0.81105	1.30939	0.880322	0.769447	0.642409
		FAM155A	-2.04553	-1.39292	0.430457	-0.499107	-0.213968	-0.053676	1.25934	1.17718	1.1857	0.102228	-0.0149864	0.0652838
		FAM162A	0.949105	1.4914	0.389819	1.03322	0.773055	0.7995	-1.28434	-1.19494	-1.06419	-0.532159	-0.674799	-0.685674
		FAM163A	-0.646934	-0.113572	1.52106	1.14726	1.33306	1.22537	-0.849329	-1.09386	-0.837831	-0.440865	-0.811567	-0.432787
		FAM167A	-0.815254	-0.752681	1.39234	0.296476	0.327888	0.422043	1.23578	0.80747	0.790834	-1.08609	-1.45682	-1.16199
		FAM179A	0.418003	1.05715	1.71944	0.702693	0.644239	0.774947	-1.13396	-0.833593	-1.29202	-0.372803	-0.710202	-0.973879
		FAM196B	0.916726	-0.856653	2.04068	0.766019	0.606435	0.431553	-1.22318	-0.907335	-1.30412	-0.286656	-0.118643	-0.0648258
		FAM198B	-1.37261	-1.84821	-0.526416	-0.575223	-0.405615	-0.458433	1.08484	1.0911	0.989407	0.618227	0.65273	0.750208
		FAM19A2	1.10622	0.813714	0.412402	1.06584	1.10184	1.06801	-0.69532	-1.09633	-0.867466	-0.626435	-1.23653	-1.04595
		FAM19A4	0.26763	0.0738343	1.21454	0.909604	1.19205	1.19831	-1.49179	-1.30365	-1.21927	-0.25055	-0.534833	-0.0558758
		FAM212A	-1.21768	-1.01272	-0.144965	0.612036	0.360508	-0.590291	-1.25034	-0.649245	-0.116979	0.939207	1.64276	1.4277
		FAM226B	1.05652	1.71246	0.816321	0.635682	-0.00646154	0.439733	-0.481371	-1.98001	-0.597461	-0.0659665	-0.810997	-0.718452
		FAM230B	0.93199	0.985912	1.09518	0.919132	0.840675	0.939729	-0.878757	-1.03065	-0.814574	-1.13623	-1.02774	-0.82466
		FAM26E	-1.41444	-1.14324	-1.36897	-0.269757	-0.608526	0.0647837	1.05274	1.33121	1.23772	0.500995	-0.199718	0.817208
		FAM26F	0.532867	1.27194	-0.310661	1.22861	0.584242	0.748249	-0.947636	0.310719	-0.237074	-2.18674	-0.134021	-0.860492
		FAM43B	1.16746	1.55496	0.530886	0.625109	0.75858	0.815347	-1.06757	-1.13217	-1.13971	-0.663908	-0.506183	-0.942792
		FAM46B	-0.937641	-0.303442	-1.08534	-1.06692	-1.29607	-0.761499	0.733378	0.755367	0.445956	1.12883	1.29711	1.09028
		FAM46C	1.47551	1.31555	0.671729	0.636109	0.456557	0.722498	-1.35601	-1.19882	-1.09262	-0.406162	-0.858803	-0.365537
		FAM49A	0.694734	0.638493	1.14618	1.05592	0.977579	1.00028	-1.27716	-1.27919	-1.15471	-0.533977	-0.502341	-0.765806
		FAM57A	1.53666	1.89136	0.650374	0.457217	0.291852	-0.0337657	-1.04869	-1.0165	-1.00774	-0.427721	-0.350245	-0.942817
		FAM57B	0.640932	1.44674	0.619594	0.949407	0.786865	0.88357	-1.26914	-1.00879	-1.1067	-0.946932	0.0340342	-1.02958
		FAM64A	-1.66663	-1.40366	-0.269223	-0.542514	-0.658123	-0.75701	1.00707	0.912896	1.03726	0.506446	1.01245	0.821028
		FAM65B	-2.2691	-1.84645	-0.183963	0.44063	0.693789	0.41592	0.153652	0.214196	0.391759	0.714165	0.71873	0.556677
		FAM66B	1.5582	0.0752006	1.0883	1.02029	1.18811	-1.09278	-0.273271	-1.30521	0.131284	-0.804436	-0.925903	-0.659774
		FAM66D	0.187883	0.0965601	0.941559	0.874319	0.530655	1.09719	-0.363546	-0.153194	0.397017	-2.51951	-1.07593	-0.0130029
		FAM69C	1.85318	1.45666	0.0736809	0.407057	0.413441	0.789954	-0.919101	-0.595554	-0.536898	-1.18637	-1.02077	-0.735289
		FAM72A	-1.22279	-1.94535	0.300459	0.421932	-1.09726	-0.152261	0.512619	-0.325674	1.04307	0.206286	0.834456	1.42451
		FAM72B	-1.48039	-1.24011	-0.616925	-0.778447	-0.634618	-0.740476	1.19845	0.727198	0.701939	0.676441	1.20795	0.978987
		FAM78B	0.523335	1.0972	0.249447	0.383934	0.757081	1.45279	-1.57259	-0.989205	-1.13731	-1.15544	-0.290663	0.681417
		FAM83D	-1.26958	-1.38797	-0.894616	-0.69524	-0.786581	-0.533764	0.962416	1.01551	1.01914	0.635863	1.00028	0.934533
		FAM83H-AS1	1.18571	1.68827	0.87763	0.709405	0.723041	-0.0440243	-0.755605	-0.856447	-0.260552	-1.07967	-1.0088	-1.17896
		FAM84A	1.03561	0.982795	1.3146	0.650457	0.684151	0.685419	-1.23978	-1.28256	-1.08931	-0.921344	-0.0107712	-0.80927
		FAM84B	-0.945051	-1.69036	-0.531864	-0.818253	-0.639989	-0.686465	1.22288	1.26656	1.11128	0.741885	0.309277	0.660091
		FAM89A	0.904933	1.14108	1.37076	0.482384	0.561704	0.642097	-1.20305	-1.66466	-1.11791	-0.663136	-0.346548	-0.107655
		FAM95C	-1.3621	-0.972844	-0.346042	-0.876754	-0.776211	-1.01545	1.06935	1.12906	1.54416	0.628016	0.486488	0.492324
		FANCD2	-1.74294	-1.13714	-0.465632	-0.531495	-0.801978	-0.71435	0.843666	0.895201	1.06697	0.673977	1.15605	0.757666
		FANCG	-1.29129	-0.968969	-0.426958	-1.18681	-0.695868	-0.794809	0.726935	0.77027	1.30701	0.205152	1.32079	1.03455
		FANCI	-1.16238	-1.46766	-0.536009	-0.71783	-0.834756	-0.832009	0.85777	0.972673	1.18695	0.657904	1.04061	0.834739
		FANK1	-0.0280286	1.13533	0.112901	1.22384	1.25165	1.08032	-1.27877	-0.958623	-1.5849	-0.164032	-0.219974	-0.569718
		FAP	-1.05806	-0.929144	-1.05806	-0.937615	-0.662373	-0.651147	0.392122	0.693687	0.171066	1.17242	1.37489	1.49222
		FAR2P2	-1.3805	-1.54066	-0.611105	-0.22425	-0.368721	-0.788319	1.14467	1.22371	1.37657	0.41465	0.81322	-0.0592612
		FASTKD1	-1.26167	-2.03012	0.321287	-0.920473	-0.380516	-0.462035	0.650442	0.636358	0.532606	1.0213	0.820063	1.07276
		FAT1	-0.156662	-2.57896	-1.20345	-0.168086	0.110646	0.184437	0.250202	0.507989	0.462494	0.855168	0.987466	0.748762
		FBLL1	0.575656	1.99825	1.11575	1.26183	-0.76442	-1.09639	-0.556445	-0.766631	0.0555962	-0.459676	-0.755186	-0.608332
		FBLN1	-1.45689	-0.127097	-1.07764	-0.492276	-0.695383	-0.823732	0.18705	0.0973624	0.217765	0.93787	1.83789	1.39508
		FBLN5	-1.62543	-1.23913	-0.601638	-0.38003	-0.332569	0.0486562	0.000472937	-0.11833	-0.0482758	1.29047	1.54837	1.45742
		FBLN7	-1.47475	-1.22557	-0.381	-1.24164	-0.394339	-0.588999	0.519544	0.562896	0.825495	1.04027	1.13922	1.21887
		FBN1	-1.02522	-1.30225	-0.960844	-0.671385	-0.703375	-0.564251	0.2587	0.592746	0.298029	1.2563	1.40833	1.41322
		FBXL16	1.2035	1.17885	0.577095	0.911122	0.844935	0.879873	-1.05544	-1.25844	-1.11685	-0.716017	-0.767467	-0.68116
		FBXL22	-1.04768	0.000387202	-1.66552	-0.85389	-0.777911	-0.938837	1.02608	0.995361	0.811965	0.982024	0.444231	1.02379
		FBXL8	0.562826	1.65566	0.453465	0.753526	1.15368	0.775423	-0.786588	-0.639972	-1.32202	-1.23062	-0.690566	-0.684818
		FBXO2	0.615643	1.48684	0.447445	1.05003	0.795116	1.01228	-1.20396	-1.14636	-1.2261	-0.405265	-0.673503	-0.752167
		FBXO5	-0.717392	-1.7544	-0.229707	-0.765534	-0.412109	-1.37027	0.842311	0.835073	0.911412	0.612885	0.948218	1.09951
		FCER1A	0.478372	1.92865	1.24711	0.723856	0.588755	-0.679843	-0.139163	-0.603589	-0.515484	-0.532619	-1.48803	-1.00802
		FCHO1	0.494005	0.762274	0.236059	0.866213	0.803495	1.24025	-1.54866	-1.70029	-1.15737	-0.448655	0.581612	-0.128942
		FCRLA	1.07033	1.56079	0.501593	0.685741	0.708519	0.867372	-1.48687	-1.02183	-0.785929	-0.443036	-0.805965	-0.850704
		FEN1	-1.35025	-0.930176	-0.958001	-0.711296	-0.902978	-0.704602	1.05364	1.02265	1.18699	0.386069	1.09879	0.809154
		FENDRR	-0.673807	-1.33107	-1.12554	-0.712987	-0.305184	-0.968871	0.298166	0.545624	0.216843	1.21379	1.51863	1.32441
		FER1L6	1.06237	0.398668	0.44745	1.18697	1.09091	1.20937	-1.22345	-1.09965	-1.22528	-0.539683	-0.433581	-0.874099
		FES	1.04397	1.48326	1.04444	0.0814959	0.596438	0.449093	-1.42841	-1.36126	-1.02678	0.0402744	0.121999	-1.0445
		FGD4	-1.25016	-2.24916	-0.556222	-0.198201	-0.181227	-0.091568	0.928322	1.15627	1.06637	0.550354	0.344676	0.480539
		FGF1	-1.00795	-1.25411	-1.25591	-0.628382	-0.822301	-0.660866	0.902257	0.918183	0.831166	1.04552	0.871322	1.06107
		FGF10-AS1	-0.14082	-0.262819	1.6188	0.874617	1.00772	1.47127	-0.27481	-0.484081	-1.46236	-0.721779	-0.978161	-0.647586
		FGF16	-1.35546	-1.08608	-0.913945	-0.243184	-0.524898	-1.0791	1.59358	1.13651	0.974349	0.750029	0.260551	0.48764
		FGF2	0.49344	-1.44701	-0.0222911	-1.41871	-1.31872	-0.84206	0.686457	0.539458	0.528078	0.500933	0.787359	1.51307
		FGF23	1.20791	1.13578	0.756802	0.882256	0.814004	0.884608	-1.00733	-0.907023	-1.00306	-0.74863	-1.10759	-0.907726
		FGF7	-1.84604	-1.79692	-0.463105	-0.30807	0.194657	-0.387656	0.479859	0.70763	0.662555	1.02632	0.596507	1.13426
		FGF9	0.178659	-1.39788	0.416247	-0.895317	-0.820983	-0.154011	1.33676	1.51787	1.45761	-0.561247	-0.878133	-0.199568
		FGFBP3	0.668373	1.56023	0.601556	0.885778	0.855012	0.970824	-0.677672	-0.718562	-1.0608	-1.04992	-0.904525	-1.1303
		FHL1	-1.05858	-1.13051	-1.53473	-0.509393	-0.602023	-0.502019	0.580571	0.571706	0.563468	1.28985	1.10052	1.23115
		FHL2	-1.89102	-1.03325	-1.4028	-0.116193	-0.15796	-0.233657	0.531665	0.532816	0.623628	1.17222	0.896312	1.07824
		FHOD1	-2.13048	-0.156453	-0.782941	-0.183076	-0.165963	-0.189167	-0.343314	0.0226434	-0.111414	1.28827	1.64966	1.10223
		FIBCD1	0.933735	0.645788	0.253287	1.19793	1.03663	1.28572	-0.480957	-0.799576	-0.785059	-1.60591	-0.793604	-0.887985
		FIBIN	1.2736	1.02888	0.834204	0.351427	0.378349	0.612355	-1.25664	-1.97021	-1.23144	0.0389835	-0.00495925	-0.0545492
		FICD	2.07455	0.668552	1.37636	0.35796	0.436148	-0.16888	-0.479896	-0.601609	-0.923263	-0.95546	-0.72142	-1.06304
		FILIP1L	-0.837257	-0.596724	-1.23468	-0.759014	-0.919987	-0.426706	-0.0356686	0.200082	0.115365	1.52272	1.37497	1.5969
		FJX1	-0.980389	-0.351845	0.67202	0.827314	0.945332	0.917032	-1.43805	-1.29406	-1.28969	0.335341	1.10528	0.551716
		FKBP11	1.46859	1.69793	0.304829	0.387878	0.354306	0.462272	-0.765663	-0.242407	-1.8133	-0.524996	-0.287034	-1.04241
		FKBP2	1.38679	2.45402	0.302422	0.0607278	-0.0212833	-0.0424112	-0.545945	-0.843845	-0.573243	-0.847608	-0.575259	-0.754373
		FLI1	-0.859284	-0.943011	-0.577411	-0.406179	-0.401207	-0.676501	-0.690224	-0.113307	-0.0400919	1.10797	1.62696	1.97228
		FLJ20021	0.419482	2.17128	0.0690169	0.854356	0.30921	0.706205	-1.24657	-0.977508	-1.27639	0.0741872	-0.433752	-0.669518
		FLNB	0.30271	-0.764541	-0.464976	-0.172697	-0.320688	0.0757951	-1.09969	-0.848299	-1.08873	1.06488	1.99151	1.32473
		FLRT2	-0.747922	-1.39428	-1.51375	-0.39183	-0.193593	-0.381833	0.0636325	0.000476314	0.455342	1.40489	1.2057	1.49317
		FLT1	0.238463	-1.12064	0.698372	1.32566	1.19372	1.31908	-1.30648	-1.02355	-1.22798	0.0393453	-0.112647	-0.0233454
		FMN1	-0.668311	-1.9995	-0.840275	-0.478277	-0.286838	-0.460048	-0.0161065	0.420509	0.534616	1.36727	1.05655	1.37041
		FMN2	0.625807	0.248062	1.61658	0.843798	0.992546	0.953743	-1.31286	-0.98113	-1.07359	-0.399582	-1.05927	-0.454099
		FMNL1	-1.99024	-0.358405	-1.21374	0.207358	-0.919516	-0.303093	0.978388	0.96889	0.0510268	0.462503	0.830422	1.28641
		FMNL2	0.833708	-1.28918	0.369192	-0.307037	0.257088	0.665664	-1.24863	-1.28463	-1.00112	0.494271	1.63976	0.870904
		FMOD	0.258556	-0.038577	-0.779824	-1.57936	-1.13828	-1.41888	1.14665	1.16482	1.10553	0.460081	0.210702	0.608577
		FN1	-0.855565	-1.29287	-0.805026	-0.675615	-0.654906	-0.485089	-0.165066	0.407821	0.0713813	1.39337	1.55344	1.50813
		FNDC5	-1.09	-0.446429	-0.436209	-0.897011	-0.871457	-0.986417	1.63516	1.4332	1.42447	0.170148	-0.188259	0.252789
		FOS	0.91679	0.870917	0.579599	0.874489	1.15225	0.999463	-1.4688	-1.44394	-0.993264	-0.428198	-0.515138	-0.544172
		FOSL1	-0.787245	0.213275	-0.73867	0.804731	0.372482	0.557025	-1.41682	-0.943806	-1.41701	1.03875	1.2649	1.05239
		FOSL2	1.36369	0.636428	0.288368	0.253627	0.351571	0.485974	-1.7286	-1.34759	-1.65592	0.665513	0.382484	0.304464
		FOXC1	1.98675	1.53733	-0.0717543	0.362162	0.281476	0.427098	-1.01969	-1.3181	-0.762385	-0.502825	-0.818517	-0.101545
		FOXD1	1.08223	1.06647	0.133349	0.274844	-0.0703192	0.266947	-1.65217	-1.47287	-1.38951	0.043541	1.18691	0.530574
		FOXG1	0.778787	0.145332	0.844317	1.02816	1.07652	1.10057	-1.45903	-1.5474	-1.18477	-0.0039518	-0.422964	-0.355578
		FOXH1	0.789999	1.766	1.06338	0.664867	0.503444	0.496172	-0.674241	-0.887104	-0.488348	-1.03317	-1.42837	-0.772627
		FOXM1	-1.8674	-1.29592	-0.288078	-0.579342	-0.60575	-0.617282	0.990286	0.89063	0.965437	0.712659	0.93922	0.75554
		FOXS1	-0.986987	-0.193075	-1.00555	1.09504	0.0810106	0.142363	1.03851	-1.23101	-1.56779	0.361758	1.10153	1.16421
		FREM1	-0.127959	-0.0226216	-0.0288901	-0.133512	-0.176187	-0.0654398	1.46793	1.44844	1.37093	-1.15598	-1.55376	-1.02295
		FRK	1.80469	0.226356	0.872984	0.555705	0.0391282	1.2364	-0.754408	-0.989138	-1.53749	-0.770325	0.0776215	-0.761515
		FRMD4A	-1.76917	-1.98027	-0.611441	-0.0493331	0.209472	-0.044975	0.494697	0.302356	0.563954	0.707456	1.11553	1.06173
		FRMD6	-0.647397	-1.6019	-0.73392	-0.724059	-0.551096	-0.285187	-0.0422727	0.234686	-0.0614162	1.38243	1.46884	1.56129
		FRMPD3	0.217863	-1.22717	0.111586	-0.32754	-0.678143	0.0339757	1.70902	1.33374	1.27385	-0.517522	-1.41975	-0.509907
		FRMPD4	2.14691	0.858484	-1.49206	0.643359	0.616522	0.436372	-1.06579	-0.612091	-0.834994	-0.140362	-0.452608	-0.103753
		FRZB	-0.916563	0.0284323	1.61229	1.1992	1.14335	1.24423	-0.622136	-0.69043	-0.455276	-0.926533	-0.930895	-0.685667
		FSBP	-1.61031	-2.23171	-0.304678	0.508912	0.229413	0.47037	0.564858	0.708537	0.749985	-0.421509	0.251662	1.08448
		FSCN2	1.56221	1.5747	0.18032	0.553931	0.330125	0.706822	-0.882821	-0.689694	-0.83533	-0.436387	-0.376657	-1.68723
		FST	0.85241	0.262884	-0.588355	-0.340858	-0.666999	-0.261196	-0.404378	-1.8142	-0.596699	0.379023	1.92328	1.25509
		FSTL3	-0.142357	1.15151	-1.03143	0.494045	0.379668	0.41341	-1.48474	-1.25119	-1.25345	1.26827	0.83019	0.626078
		FTCD	0.81833	2.13472	-0.700074	0.226148	0.791094	0.334606	-0.0829711	-0.195797	-0.0913907	-0.337252	-1.70315	-1.19426
		FTL	0.711312	1.51698	0.149644	0.761286	0.57312	0.621529	-1.49871	-1.48958	-1.54116	0.109013	0.144065	-0.0574968
		FUT1	1.31963	1.39823	1.60192	0.212476	0.0518704	-0.194203	-1.47694	-1.01664	-0.711041	0.102431	-0.429687	-0.858032
		FUT11	1.49523	0.223944	0.963917	0.848363	0.859129	0.963042	-1.37974	-1.07612	-1.10331	-0.42087	-0.696997	-0.676594
		FXYD5	0.924434	1.59816	-0.269241	0.288296	-0.0043787	0.504928	-1.3457	-1.46359	-1.55821	0.27339	0.818948	0.23296
		FXYD7	0.0184165	2.15066	0.805818	0.284112	0.554287	-0.381813	0.00674788	0.106893	-1.90154	-0.843501	0.115889	-0.915964
		FZD2	1.07635	2.11689	0.788919	0.215901	0.376931	0.200337	-0.410869	-0.455532	-0.532465	-0.947185	-1.24039	-1.18888
		FZD5	1.11283	-0.304712	0.149651	0.0195047	0.00234538	-0.146415	-1.13318	-0.401727	-0.879214	-0.697906	2.60952	-0.330702
		G0S2	0.930051	1.91908	1.02931	0.27903	0.493329	0.539591	-0.732135	-1.26027	-0.763619	-0.805117	-1.03528	-0.593977
		G6PD	-0.221042	0.588143	0.909787	0.346692	0.142311	0.370873	-1.65675	-1.47778	-1.19168	-0.0129652	1.7034	0.499015
		GAB1	-0.541724	-2.28333	-0.691971	-0.746903	-0.472859	-0.228702	0.753401	0.818519	0.781159	0.92566	0.68034	1.00641
		GABRA2	0.709343	-0.324832	-0.502058	-0.873721	-0.444968	-0.556521	-1.05251	-0.61492	-0.570241	0.836279	2.24369	1.15046
		GABRE	-1.77274	-1.90528	-0.598269	-0.177018	-0.466583	0.759315	0.516729	0.532537	0.686161	0.896439	0.605773	0.922932
		GAD1	1.56591	0.952961	-0.753941	1.22456	0.0831575	1.19959	-1.31228	-0.840343	-1.17881	-0.302731	-0.399025	-0.239047
		GADD45B	1.16549	1.74158	-0.672874	0.796033	0.788082	0.890743	-0.958777	-1.13608	-0.647802	-0.312215	-0.905849	-0.748326
		GAL	-0.345333	0.511838	0.666682	0.261925	0.0525373	0.0171193	-1.20264	-0.521409	-0.646994	-1.13707	2.57297	-0.229628
		GAL3ST1	1.65797	1.41077	0.478717	0.399568	0.407493	0.592052	-1.52184	-1.07905	-1.19335	-0.3689	-0.328255	-0.455168
		GALNT12	1.0364	1.25269	1.10595	0.559469	1.06868	0.158725	-1.1947	-0.32472	-1.40426	-1.10162	-0.213567	-0.943053
		GALNT14	0.870283	1.12297	1.4489	0.12823	0.558615	0.559631	-1.65169	-0.79576	-1.59876	0.0495826	-0.547641	-0.144349
		GALNT6	-1.15418	-1.25422	-0.490484	-0.0560104	-0.106407	-0.680543	-0.493894	0.173702	-0.462645	1.51812	1.6823	1.32426
		GAPDH	1.12373	1.89813	0.108395	0.79665	0.576227	0.669754	-1.0581	-1.04405	-1.06308	-0.557713	-0.673273	-0.776671
		GAREML	0.483387	0.926984	0.144825	-0.541089	-0.174077	0.143781	-2.01376	-1.14021	-0.433873	0.180102	1.92911	0.494815
		GAS1	1.35216	1.01287	-0.227371	0.15186	0.780235	0.501664	-1.64564	-1.59415	-1.06943	-0.182695	0.0357501	0.884743
		GAS2	-0.801592	-0.606965	-1.27424	-1.48278	0.246237	-0.207898	0.281507	0.850893	-0.639712	0.806206	1.09745	1.73089
		GAS2L1P2	0.0283133	0.841333	0.754082	0.665913	0.719733	0.56541	0.227522	0.223669	0.593063	-2.28137	-1.32863	-1.00904
		GAS2L3	-0.64193	-2.06241	-0.233462	-0.934753	-0.814018	-0.454394	0.835082	1.04969	0.943046	0.572916	0.815218	0.925012
		GAS7	0.000869652	-1.38074	-0.643443	0.696497	0.570079	0.791691	-1.27261	-0.9839	-0.993847	0.98675	0.790125	1.43853
		GATA2-AS1	-1.5758	-1.53633	0.752418	-0.940488	-0.333422	-0.773532	0.807503	0.587575	1.20586	0.0649312	0.981775	0.759511
		GATA3	-1.88902	-0.655698	-0.819605	-0.0858502	-0.0737253	-0.132749	-0.507104	0.300564	-0.280682	1.08013	1.45039	1.61336
		GBGT1	-1.69585	-1.45746	0.771255	-0.478097	-0.0559022	-0.463338	-0.229509	-0.0782666	-0.124168	1.15743	1.21928	1.43463
		GBP2	0.538625	1.07371	1.59446	0.739377	0.860586	0.748771	-0.8968	-0.842372	-0.961254	-0.996934	-0.994805	-0.86337
		GBX2	-1.72087	-0.991796	-1.04667	0.537242	-1.0692	0.411852	0.207916	0.28777	0.197384	0.739257	0.652456	1.79466
		GCHFR	0.696041	2.36541	0.208298	0.604155	0.365507	0.590766	-0.907986	-0.836575	-0.908795	-0.517637	-0.697709	-0.961472
		GCNT1	-1.99232	-1.47749	-0.678796	-0.419185	-0.0258088	-0.136604	0.840139	0.868179	0.886331	0.327951	0.583271	1.22433
		GCNT2	-1.7101	-1.97885	-0.808711	0.00276537	-0.136388	0.224785	0.830636	0.854774	0.876365	0.72055	0.342005	0.782169
		GDAP1L1	1.26649	1.52173	0.90135	0.539313	0.713202	-0.0989225	-0.658999	-0.310368	-0.584345	-0.638523	-1.90215	-0.748772
		GDF10	-1.51962	-0.182623	-0.337177	-0.844691	-0.704274	-1.1241	1.32161	1.73029	1.09293	0.30087	0.0646944	0.202095
		GDF15	0.092999	1.06371	0.587364	0.455273	0.259159	0.379518	-1.76305	-1.33593	-1.60146	1.18794	0.333894	0.340584
		GDF3	0.413907	1.80662	0.874786	1.03564	0.237764	0.603926	-1.22562	-1.22562	-0.831522	-1.22562	-0.223791	-0.240484
		GDF5	1.04965	1.01001	-0.0415603	1.32739	1.01332	0.705812	-0.919042	-1.34899	-1.52533	-0.383832	-0.612956	-0.274472
		GEM	-0.776819	-1.19735	-1.75008	0.413533	0.617867	0.860561	-0.76071	-0.406891	-0.248769	1.30262	0.648775	1.29727
		GEMIN8P4	1.00727	2.15436	0.720885	0.0786032	0.357695	0.575938	-0.853153	-0.982727	-0.421643	-0.753693	-1.21132	-0.672214
		GEN1	-1.19059	-2.09896	-0.0381218	-0.411926	-0.765545	-0.442393	0.825533	0.99474	0.829774	0.506733	0.941201	0.849563
		GGT3P	-0.453317	1.38428	2.00847	0.489083	-0.228142	0.59013	-0.603284	0.0263233	0.0600739	-0.691432	-1.18008	-1.4021
		GHDC	1.36337	1.30344	1.37754	0.690551	0.231912	0.224392	-0.351836	-1.23944	-0.866187	-0.714959	-0.962042	-1.05674
		GHR	-0.614058	-1.53918	-0.769888	-0.723158	-0.515485	-1.24111	1.23885	1.16195	1.05686	0.434066	0.750126	0.76103
		GINS1	-1.29886	-1.65521	-0.444274	-0.728885	-0.708455	-0.523286	0.867219	0.981836	1.10479	0.52668	1.15201	0.726441
		GINS2	-1.94821	-0.99726	-0.341856	-0.502072	-0.813171	-0.604596	0.970147	1.08015	0.969869	0.443851	1.02871	0.714442
		GINS3	-2.04053	-0.686045	-0.608195	-0.251655	-0.775119	-0.737909	1.0414	0.999804	1.13775	0.366058	0.959294	0.595138
		GJA1	-0.398472	-1.17111	-0.0129108	0.260938	0.266893	0.735917	-1.23922	-1.0916	-1.10301	1.01985	1.55448	1.17825
		GJA4	1.19895	1.34335	0.652794	0.700349	0.70816	0.96366	-1.01722	-0.963711	-1.25578	-0.656679	-0.698128	-0.975754
		GJA5	-2.22626	-1.40504	-0.905114	0.490764	0.349175	-0.0294778	0.356277	0.284518	0.360112	1.06058	0.69238	0.972093
		GJB2	-1.50489	-0.827154	-1.27118	0.033411	-0.176503	1.18827	0.161854	0.0735333	-0.913752	0.461226	1.56202	1.21317
		GJC1	-1.22758	-2.07007	-0.789103	-0.459825	-0.241837	-0.20023	0.962963	0.954928	0.960187	0.701706	0.5836	0.825257
		GJC2	1.19684	1.7002	-0.455184	0.637717	0.648441	0.0614981	-0.60155	-0.18552	-1.94421	-0.725664	0.497283	-0.82985
		GLB1L2	1.54589	1.47082	0.678556	0.502033	0.0996075	0.736762	-1.15331	-0.700462	-1.35623	-0.891214	-0.0837736	-0.848675
		GLI1	1.0297	1.36747	0.852519	0.565178	0.871079	0.584336	-1.40457	-1.43264	-1.01221	-0.500433	-0.144447	-0.775987
		GLIPR1	-0.975124	-1.28608	-1.0507	-0.619152	-0.925426	-0.595212	0.422326	0.69692	0.622883	1.16589	1.11278	1.4309
		GLIS3	1.06774	-0.187434	-0.869456	0.284449	0.615006	1.27272	-1.07751	-1.17856	-1.7719	0.795596	0.283099	0.766241
		GLS2	1.33181	1.53851	0.224403	0.826099	0.924156	0.35263	-0.798497	-1.36173	-1.25358	-0.619047	-0.474822	-0.689936
		GLT1D1	-0.630334	0.516967	1.84465	0.907562	0.705902	1.30161	-0.412664	-0.932426	-0.960638	-0.650373	-0.618705	-1.07155
		GLT8D2	-0.807893	-1.16701	-1.27542	0.0724314	-1.05298	-0.0481703	-0.770376	0.46847	1.01059	0.87021	1.40236	1.29779
		GLUD2	-1.61771	-0.120276	0.794816	-0.586152	0.194862	-1.17839	-0.474064	0.253156	-0.082077	0.0139296	2.33518	0.466725
		GMFG	0.365347	1.98619	-0.196761	0.985751	0.672433	0.374509	-0.195103	-1.13432	-0.14139	-1.64481	-1.12506	0.0532206
		GNAZ	1.39943	1.60118	0.00982862	0.826852	0.616749	0.826474	-0.904918	-0.745945	-1.06114	-0.948647	-0.716769	-0.903098
		GNG12	-0.80199	-2.21308	-0.0463595	-0.539534	-0.0528339	0.0634526	-0.085258	-0.0660975	-0.154486	1.09426	1.38223	1.4197
		GNG2	-0.943399	-1.06526	-1.44762	-0.621248	-0.781366	-0.596968	0.566041	0.637601	0.693032	1.01626	1.10786	1.43506
		GNG4	0.299838	0.351701	0.532405	0.709634	-0.419291	0.0754364	-1.44628	-1.45712	-0.813175	-0.284371	2.18909	0.262142
		GNRH1	1.14658	1.79613	0.559679	1.21733	-0.321553	0.193119	-0.577949	-1.33154	-1.21802	-0.412896	-0.849593	-0.201293
		GOLGA8A	0.909425	0.467843	1.94356	0.293166	0.562131	0.877699	-1.38012	-1.14786	-0.9704	-0.640352	-0.533667	-0.381427
		GPAT2	-1.09625	-0.533493	-0.414315	-0.896238	-1.12283	-0.477767	1.82368	1.17881	1.39833	-0.172687	-0.231061	0.543811
		GPATCH4	-1.57668	-0.754043	0.377004	-0.664484	-0.885002	-1.43648	0.631435	0.497813	0.75755	0.685814	1.29052	1.07654
		GPC3	-0.628164	-0.237673	-0.49997	-0.761368	-0.731418	-0.646192	-0.652109	-0.500734	-0.186687	1.29505	1.5745	1.97477
		GPC4	0.683889	-0.0461709	0.053381	-0.670494	-0.34507	-0.00150984	-1.15	-1.30576	-0.877703	0.32734	2.16715	1.16495
		GPD1L	-0.998483	-1.53164	-0.429793	-0.819937	-0.790375	-0.773201	1.31621	1.26632	1.16193	0.510427	0.405522	0.683021
		GPI	1.23161	1.35778	0.445532	0.946676	0.687135	0.799615	-1.18328	-1.2028	-1.13737	-0.507247	-0.686349	-0.751306
		GPM6B	-1.20514	-1.5218	-0.381063	-0.103846	-0.261903	-0.0687208	-0.228951	-0.241911	-0.18937	0.650235	2.02408	1.52839
		GPR1	-1.70341	-1.02249	-0.745094	-0.350932	-0.810002	-0.682801	1.09172	1.02166	1.36146	0.642633	0.469413	0.727847
		GPR158	0.45863	-0.799553	-2.23074	0.349102	0.00131054	0.433472	1.10441	1.20228	1.11715	-0.369233	-0.712208	-0.554623
		GPR20	-0.0030634	-0.0588312	0.0819902	-1.13376	-1.11974	-1.9128	0.696684	1.09413	0.091988	-0.0896772	1.57924	0.773823
		GPR37	1.2022	0.527457	-0.451156	1.37886	1.16223	1.12744	-1.11854	-0.989858	-1.12767	-0.357975	-0.720153	-0.63283
		GPR50	1.38177	0.917476	0.450595	0.944798	0.652962	1.14447	-0.501698	-1.04071	-1.34461	-0.887204	-0.935547	-0.782292
		GPRC5A	0.707252	0.172514	0.778953	1.0019	0.603202	1.18848	-0.75819	-1.01498	-1.83313	0.762222	-1.15307	-0.455155
		GPRC5C	1.48701	1.86104	0.551938	0.491642	0.408513	0.359974	-0.997585	-0.958738	-0.834405	-0.782828	-0.777445	-0.809121
		GPRIN1	0.590981	1.30901	0.102405	0.473469	0.0219331	0.35439	-0.93053	-1.55593	-1.43814	-0.257448	1.73051	-0.400647
		GPRIN3	-0.87125	-2.49549	-0.600285	-0.32936	-0.100228	-0.0731641	0.564181	0.535131	0.598462	0.978797	0.880064	0.913146
		GPSM3	0.531495	1.5541	1.08755	1.02907	0.747096	0.46429	-1.04711	-0.972231	-1.01876	-0.506913	-0.614539	-1.25405
		GPT	-1.82296	0.0286255	0.393148	-1.64385	-0.839738	-0.0320028	-0.203548	0.249555	0.767993	1.03132	0.711399	1.36006
		GPT2	1.69213	1.42453	1.0012	0.410168	0.270473	0.293058	-1.0989	-1.19623	-1.01359	-0.530001	-0.474542	-0.778297
		GPX5	1.6187	2.10741	-0.117038	-0.92968	0.507259	-0.255739	-0.668699	0.315479	-0.674187	-0.056531	-1.04151	-0.805467
		GRASP	-0.883608	0.475519	-1.57859	-0.461791	-0.857024	-0.597993	-0.231314	-0.0260907	0.042791	0.831331	1.79715	1.48962
		GRB14	-0.675541	-0.521234	-1.09332	-1.0581	-0.996786	-0.909279	1.49265	1.26098	1.37045	0.299598	0.361593	0.468988
		GREM1	-1.48129	-1.24361	-0.894042	-0.60491	-0.657205	-0.483016	0.501493	0.706065	0.522199	1.16741	1.2476	1.21931
		GREM2	-1.39371	-1.59285	0.473208	-0.779721	-0.568481	-0.907043	1.08742	1.16538	1.1711	0.453025	0.327976	0.563694
		GRIA1	0.719211	0.519922	0.836157	1.20452	1.10448	1.1523	-1.20163	-1.18819	-1.15161	-0.602959	-0.703179	-0.689025
		GRIA3	0.750976	0.812817	0.0226037	0.739502	0.759756	0.71044	-1.59319	-1.09384	-1.94937	0.135963	-0.0629724	0.767321
		GRIA4	0.773807	0.163835	0.830266	1.16166	1.10634	1.37793	-0.71355	-1.36527	-0.816803	-0.699418	-0.788117	-1.03069
		GRID1	0.978711	0.926818	0.176486	1.11843	0.895988	1.18068	-1.29859	-1.3503	-1.20035	-0.272413	-0.500062	-0.655385
		GRIN2A	1.0379	0.0735388	0.760968	1.12902	1.10932	1.26234	-1.09368	-1.19494	-1.19048	-0.609225	-0.672049	-0.612721
		GRIN2D	-0.339925	0.735911	0.406346	0.738765	0.876913	1.01427	-1.69391	-1.45454	-1.52262	0.324312	0.51871	0.395773
		GRM2	0.455537	0.71399	1.10635	0.812613	1.17245	0.993219	-0.492338	-0.681921	-1.65299	-0.206741	-0.897812	-1.32235
		GS1-259H13.2	1.27539	1.52628	0.495959	0.829949	0.188738	0.9536	-0.454078	-0.752671	-1.26671	-1.27835	-0.74604	-0.772062
		GSAP	-0.784242	-1.98522	-1.12695	-0.110767	-0.324149	-0.592883	0.56818	1.044	0.57774	0.725093	0.549491	1.45971
		GSG2	-2.00951	-1.11872	-0.350181	-0.439129	-0.570613	-0.691554	0.93551	0.968949	1.02567	0.59082	0.819671	0.83909
		GSTO2	0.0322314	2.66802	0.676828	-0.700525	-0.496281	-0.795727	0.388393	0.330978	0.0196638	-0.457294	-0.521536	-1.14475
		GSTT2B	0.898174	1.49596	0.195628	0.318383	-0.503658	0.0374797	0.713846	0.758761	-0.0967154	-1.94628	-0.255114	-1.61646
		GTF2H2C_2	-1.3072	-1.2587	0.436571	-0.648536	-1.2001	-0.842705	0.482336	0.612569	0.140498	1.30266	1.22973	1.05287
		GTSE1	-1.59077	-1.56704	-0.270776	-0.444652	-0.771572	-0.630661	0.972875	0.838596	0.948349	0.693454	1.08367	0.738524
		GTSE1-AS1	1.19124	1.93076	0.0742035	0.688029	0.138276	0.962434	-0.793053	-0.82447	-1.10657	-0.406187	-1.00065	-0.854011
		GUCA1A	0.789052	1.57822	0.353682	0.703518	0.620242	0.767387	-2.01748	-1.13401	-0.61421	-0.504008	0.0102598	-0.552656
		GUK1	1.01957	2.06114	0.27094	0.694798	0.570353	0.543291	-0.96285	-0.879579	-1.05701	-0.748864	-0.672133	-0.839647
		GYLTL1B	1.20771	1.68557	1.12605	0.282959	0.479944	0.527329	-0.80903	-1.11937	-0.874087	-1.02033	-0.629452	-0.857294
		H19	-1.41809	-1.2757	-0.851839	-0.672572	-0.585339	-0.632816	1.40513	0.926189	1.08196	0.848209	0.469002	0.705875
		HACD4	-1.07336	-1.01723	0.641951	-0.267924	-1.13637	0.067696	-1.1024	0.225338	-0.124989	0.591598	1.21347	1.98222
		HAMP	-1.19227	-0.568197	-0.0394405	-1.21819	-0.850186	-1.18234	1.45375	1.19402	1.2852	0.47135	0.205873	0.440428
		HAP1	0.938814	1.66997	0.762797	0.729206	0.740413	0.555112	-1.11942	-1.03201	-1.30619	-0.446358	-0.639384	-0.852957
		HAPLN1	0.897879	0.998458	1.99038	0.151303	0.0639147	0.476085	-1.16976	-0.976508	-0.734464	-1.41525	0.0559857	-0.33802
		HAPLN2	0.121203	1.41953	1.32455	-0.4743	0.822542	1.08288	-1.28429	0.071382	-0.113256	-1.42808	-1.12165	-0.420508
		HAS2	0.68989	0.275643	1.67119	0.904993	0.854907	0.932556	-0.589137	-0.619877	-0.591116	-1.19733	-1.12799	-1.20372
		HAS2-AS1	0.822045	0.700965	1.65049	0.800209	0.587619	0.975949	-0.745097	-0.88832	-0.870597	-0.989221	-1.04214	-1.0019
		HAUS8	-1.97312	-0.896112	-0.860116	-1.08166	-0.195613	0.198055	1.29582	0.464579	0.746606	0.795638	0.973399	0.53252
		HBBP1	1.15654	1.03587	0.546094	0.975408	1.1213	0.707072	-0.772754	-1.18748	-1.18748	-0.718565	-0.488534	-1.18748
		HBD	0.769511	1.23148	1.16849	0.71203	0.880122	0.811059	-0.936275	-0.812079	-0.520916	-0.964587	-0.931101	-1.40773
		HBQ1	0.770215	1.3612	0.243011	0.910026	0.919634	0.418173	-1.17927	-1.12565	-1.9693	0.0240862	-0.0439853	-0.328136
		HCG4	1.0011	1.54639	0.703661	0.59179	0.869237	0.701124	-1.06799	-1.54827	-0.621811	-0.811962	-0.704609	-0.658654
		HCG8	0.877292	0.696059	1.81653	-0.114168	0.0105203	1.21949	-1.15423	-1.51414	-0.363067	-0.0896326	-1.02582	-0.358835
		HCN1	1.00917	0.0185505	0.153866	1.21725	1.14717	1.55446	-0.6365	-1.19853	-1.23402	-0.68889	-0.712356	-0.630175
		HCN4	-1.39473	-2.42762	-0.470604	0.0575213	0.239348	0.27665	0.971631	0.766801	0.842268	0.626623	0.118989	0.393115
		HDAC9	-1.14257	-2.5659	-0.688783	0.531952	0.647652	0.993891	0.510127	0.364972	0.533722	0.431047	0.127695	0.256194
		HECA	-0.530985	-2.3046	-0.837395	-0.953512	-0.0862653	0.00737261	0.584045	0.692068	0.849901	0.866629	0.736434	0.976308
		HECW2	-1.10508	-2.48646	-0.519397	-0.0817804	-0.0662963	-0.0362529	0.720103	0.892348	0.586825	0.754244	0.365994	0.975757
		HELLS	-1.24649	-2.06022	-0.257194	-0.683725	-0.151038	-0.556596	0.888216	0.847631	0.99998	0.4955	1.08178	0.642165
		HERC2P9	0.42354	0.892747	0.673243	0.990816	1.04159	1.48187	-0.626048	-1.04865	-0.661182	-0.957451	-1.20334	-1.00712
		HERC5	-1.72687	-0.231082	-0.910999	-0.786728	-0.777902	-0.488967	1.50577	1.02035	1.36592	0.477332	0.0353232	0.51785
		HERC6	-1.34015	-1.30674	-0.801427	-0.687968	-0.356313	-0.289997	1.40236	1.46483	1.39519	0.279469	0.164173	0.0765687
		HERPUD1	1.52625	1.12749	1.63371	0.246757	0.112356	0.215666	-1.1032	-1.05213	-1.21957	-0.301547	-0.642696	-0.543097
		HEXIM2	0.75687	2.11796	0.274676	0.89807	0.373079	0.0990164	-0.680545	-1.53463	-0.0536391	-0.785742	-0.286095	-1.17902
		HEY2	-0.192719	-0.390971	-0.453453	-1.42655	-1.27816	-1.14246	1.33372	1.30298	1.20487	0.482727	-0.115173	0.675183
		HEYL	-1.07303	-1.21586	-0.931282	-0.850778	-1.03186	-0.392376	0.726685	0.593968	0.575872	1.07648	1.32637	1.19581
		HFE	-0.380837	-0.385656	-0.238363	-1.37369	-1.46215	0.239687	-0.654487	0.0238621	0.0176404	1.43681	1.71802	1.05916
		HIC1	-1.2164	-0.54712	-0.571112	-0.554071	-0.67149	-0.537864	-0.0383281	-0.0852839	-0.533997	1.66243	1.49158	1.60165
		HID1	1.55693	1.60181	0.867414	0.510167	0.322537	0.426207	-0.834089	-0.805926	-0.901001	-0.788215	-1.08005	-0.875782
		HIF1A	-1.29267	-2.08632	-0.450587	-0.391795	-0.426236	-0.377335	0.950401	1.00807	0.897432	0.72041	0.688371	0.760256
		HIF1A-AS2	-1.19558	-1.7107	-0.195495	-1.42752	-0.347448	-0.19727	0.772262	0.896857	0.666694	0.745705	0.891063	1.10143
		HILPDA	1.24969	1.51919	0.589823	0.663005	0.727313	0.588077	-1.31152	-1.17728	-1.05991	-0.26275	-0.709134	-0.816509
		HIST1H1E	0.499762	0.277084	0.228396	1.01691	1.02756	1.49872	-1.00617	-1.8576	0.112501	0.0998314	-0.938974	-0.958021
		HIST1H2AE	1.33	1.77833	-0.806546	0.396501	0.14912	0.820631	-0.593219	-0.347103	0.595089	-1.29975	-0.973041	-1.05001
		HIST1H2AG	1.85965	-0.519845	-1.11609	0.787384	0.271505	0.933295	-0.363088	0.541289	0.587875	-0.445072	-0.897876	-1.63903
		HIST1H2BN	1.76299	1.42684	0.152442	0.469491	0.26203	0.293073	-1.59768	-1.03662	-0.856328	0.235052	-1.0164	-0.0948746
		HIST1H3E	-0.102399	-0.39891	0.618808	1.58253	0.901624	1.29048	-0.108764	-0.653673	0.404601	-0.619047	-1.11892	-1.79632
		HIST2H2BF	0.292849	-0.937368	0.0764606	-0.99157	-0.952086	-1.01014	1.67634	1.33213	1.42049	-0.240112	0.0108167	-0.677805
		HIST2H3D	0.899793	-2.43585	-0.472811	-0.511808	-0.501543	0.0357047	1.26078	0.692383	1.00102	0.538612	-0.374481	-0.131798
		HIST3H2BB	1.48197	1.62124	0.4776	-0.393213	-1.31638	0.172459	0.791863	0.0842451	-0.940002	-0.241924	-1.55583	-0.182021
		HJURP	-1.77512	-1.52866	-0.220081	-0.565972	-0.49504	-0.571018	0.982456	0.942889	1.04057	0.587064	0.855829	0.747082
		HLA-B	1.12852	1.72656	0.324896	0.765144	0.602554	0.646498	-1.1959	-1.1606	-1.30599	-0.4383	-0.52666	-0.566725
		HLA-C	1.12341	2.08584	0.0275623	0.578595	0.500136	0.513487	-1.20761	-1.03557	-1.13808	-0.426515	-0.575805	-0.445452
		HLA-DPA1	0.465468	1.95159	0.488446	0.910685	0.584087	0.684868	-0.943483	-1.07007	-1.43996	-0.635185	-0.707873	-0.288572
		HLA-DPB1	1.08017	1.83043	0.485626	0.677616	0.485055	0.556926	-1.23502	-1.11258	-1.31842	-0.461111	-0.635067	-0.353626
		HLA-DQB1	1.15989	1.38145	0.627588	0.830957	0.733326	0.781227	-1.24676	-1.22283	-1.0051	-0.490591	-0.693273	-0.855887
		HLA-DRB1	1.14909	1.67321	0.382065	0.795309	0.672091	0.608803	-1.28814	-1.31885	-0.808874	-0.552308	-0.483112	-0.829281
		HLA-F-AS1	1.78784	1.43462	-0.467295	0.0779616	1.10611	0.116457	-1.21384	-0.289575	-0.804571	0.068919	-0.447547	-1.36908
		HLA-G	0.907859	1.46146	0.728603	0.816089	0.795559	0.652241	-1.4489	-0.820391	-1.4003	-0.781228	-0.340856	-0.570136
		HLA-J	1.07635	1.33488	0.762485	0.734422	0.756751	0.959898	-0.754562	-0.85598	-1.28893	-0.915602	-0.852669	-0.957049
		HLX	-1.21328	1.41209	-1.06809	0.351973	0.521139	0.0741478	-1.23877	-0.76933	-0.80744	0.31593	1.51234	0.909286
		HM13	1.60091	1.83165	1.00146	0.160065	-0.00961719	0.207688	-0.999706	-0.955799	-0.962418	-0.613779	-0.637097	-0.62335
		HMGA2	-1.13818	-1.5366	-0.799639	-0.842503	-0.546014	-0.579293	0.626176	0.685938	0.647215	1.02659	1.16356	1.29276
		HMHA1	1.20598	1.59048	0.179196	0.821908	0.708384	0.837771	-1.08863	-1.09029	-1.11707	-0.492195	-0.653535	-0.902008
		HMMR	-1.52374	-1.21479	-0.418162	-0.894393	-0.888762	-0.539868	0.992305	1.02251	1.03492	0.634089	1.02121	0.774675
		HMOX1	-0.488446	0.79041	0.177369	0.675711	0.936021	1.03509	-1.31845	-1.32651	-1.86285	0.624706	0.546094	0.210858
		HOGA1	-1.13519	-1.86717	-0.581758	-0.828333	-0.0171434	-0.759416	0.731973	0.859549	1.03174	1.09982	0.743922	0.722016
		HOMER2	-0.193495	-0.0574236	1.39739	1.07764	1.2665	1.06127	-0.1676	-0.372701	-0.340625	-1.02687	-1.69744	-0.94665
		HOPX	-0.591911	-0.778383	-0.858665	-0.693754	-1.00432	-1.60922	0.746566	0.946932	0.714052	1.0477	1.04584	1.03516
		HOTAIRM1	0.844303	0.194644	-1.16488	0.207365	-0.0413763	0.611175	-0.542715	-1.05501	-1.66755	0.120897	2.00923	0.483916
		HOXA2	0.0998292	-0.0245687	-1.24123	0.0561656	-1.24811	-0.424452	-0.246441	0.0220287	-0.530764	0.249814	2.61797	0.66975
		HOXA3	-0.712468	-0.305497	-0.430637	-0.676803	-1.45798	0.505131	0.134535	-0.466738	-0.297482	0.6095	2.51839	0.580045
		HOXA4	-0.367737	1.3644	-0.758385	-0.0632318	0.203509	-0.363001	-0.396589	-1.66422	-0.0985921	-0.0471696	2.3021	-0.111083
		HOXA5	-1.05572	-0.815188	-1.06327	-0.517254	0.324488	0.283853	-0.659454	-0.0270729	-0.733574	1.57807	1.87547	0.809652
		HOXA7	-1.0161	-1.0161	-1.0161	-0.36939	-0.0753817	0.072626	-0.53795	0.126747	-0.707544	1.44878	1.35164	1.73876
		HOXA9	-0.958552	-0.742936	-1.20486	0.689685	0.155323	0.331361	-1.2048	-0.725253	-0.342375	1.44328	1.36787	1.19125
		HOXB1	0.931665	0.406301	1.58776	0.949668	0.930202	0.452041	-0.30354	-1.36499	-0.862019	-0.645222	-1.35129	-0.730574
		HOXB5	-1.56628	-0.895018	-0.307285	-0.417771	-1.47706	-0.329916	0.703148	0.720512	0.284901	0.611206	1.60505	1.06851
		HOXB6	-1.36758	0.00874926	-1.92759	0.177413	0.232021	0.184978	-0.442521	-0.496053	0.104678	0.742562	1.84816	0.93518
		HOXB7	-1.28233	-0.590336	-1.29553	0.140859	-0.384483	-0.726612	-0.282952	0.0391904	0.0642336	1.03355	1.8489	1.43552
		HOXB8	-0.946428	-1.1069	-1.90118	-0.20182	0.690554	0.126474	-0.174339	-0.173684	0.0278039	0.860002	1.47527	1.32425
		HOXB9	-0.169828	0.118398	-1.53865	1.32858	1.0752	1.06911	-1.10842	-1.13976	-1.1133	0.534815	0.355727	0.588122
		HOXB-AS3	-0.551019	0.500204	-0.733809	0.427669	0.734936	-0.279127	-0.375563	-0.538489	-2.15043	0.251342	1.74738	0.966902
		HOXC4	-1.76791	-0.405708	-0.870259	0.169164	-0.154226	-0.114175	-0.581831	-0.489121	0.234902	0.977377	2.13079	0.870988
		HOXC6	-0.658234	-1.97766	-1.07496	0.363897	-0.266323	-0.0577823	0.503291	-0.347198	-0.263927	1.50087	1.10349	1.17454
		HOXC8	-1.28888	-0.676213	-1.74509	-0.258818	-0.613709	0.285997	0.213426	0.130647	-0.00312429	1.2394	1.46477	1.25159
		HOXC9	0.0537088	-1.31027	-1.31027	0.670581	0.324413	-0.591662	0.0393106	-1.31027	-0.226244	1.71343	0.804579	1.1427
		HPD	-0.93398	-0.552533	-0.73568	-0.336544	-0.742972	-0.728795	-0.0477122	-0.669439	0.0654532	1.12244	1.91068	1.64909
		HPGD	-0.50237	-0.409427	-0.796386	-0.810843	-0.921289	-0.587903	-0.0340104	-0.320139	-0.397733	1.39457	1.41319	1.97234
		HPX	0.757466	1.60897	0.418372	0.704322	1.13016	0.316916	-0.329256	-1.35261	-0.153379	-0.389807	-1.34998	-1.36117
		HRAT17	0.116806	0.846942	-2.65549	0.343746	-0.159877	0.168962	-0.643575	-0.452017	-0.165452	1.10751	0.574433	0.918002
		HRCT1	-1.23191	-1.70907	-1.24726	-0.912447	0.170524	0.225757	0.590742	0.394424	0.642649	0.918251	1.11963	1.03871
		HRH1	-1.32327	-2.31585	-0.442953	-0.123196	0.441195	0.682763	0.370096	0.486435	-0.400807	0.932245	1.14383	0.549503
		HRK	0.645039	-0.619076	-0.840199	1.10227	1.77186	1.15524	-1.38953	-0.704523	-0.583899	-0.970669	0.190008	0.243474
		HS3ST3A1	-0.832556	-0.367581	-1.33486	-0.960722	-1.0379	-0.831455	1.23246	1.34846	1.25908	0.521391	0.491391	0.512286
		HS3ST4	0.761408	0.225002	0.81793	1.36026	1.25764	0.721961	-1.33424	-0.271994	-0.91258	-0.20318	-1.418	-1.00421
		HS6ST3	0.51489	-0.177376	1.00865	1.24243	1.16663	1.39169	-1.0866	-1.03878	-1.19309	-0.527397	-0.786269	-0.514779
		HSD11B1	-1.45428	-0.533717	-1.05701	-0.15398	-0.499544	-0.119234	-0.317546	0.0553097	-0.444814	1.49174	1.70179	1.33128
		HSD17B7	1.4489	2.09892	0.820594	0.0379291	-0.0758494	0.110176	-1.37965	-0.485023	-0.652597	-0.619454	-0.697086	-0.60687
		HSF4	0.867013	1.35226	0.576242	0.779003	0.594623	1.05085	-0.904159	-1.4932	-1.52424	-0.582936	-0.526108	-0.18935
		HSP90B1	1.51038	1.54411	0.73407	0.534638	0.36912	0.472898	-1.25105	-1.2022	-1.15071	-0.524725	-0.555861	-0.480669
		HSPA13	2.22716	0.353223	1.13797	0.251166	0.447877	0.483263	-0.988402	-0.878729	-0.989565	-0.71611	-0.667555	-0.6603
		HSPA1L	1.13317	1.72533	0.0234856	0.98724	0.510921	0.806435	-0.64314	-0.84052	-1.19376	-0.471555	-1.08648	-0.951123
		HSPA5	1.58264	1.57568	0.811154	0.519033	0.276311	0.412252	-1.13391	-1.09127	-1.0913	-0.539498	-0.72196	-0.599133
		HSPA6	0.917246	1.38521	0.707289	0.761277	0.758215	0.743103	-1.6047	-1.4373	-0.867539	-0.36324	-0.436702	-0.562862
		HTR1B	-0.805644	-2.06082	0.7	-0.0388519	-0.376111	0.627777	-0.567929	-0.738812	0.818796	0.000332657	1.74892	0.692342
		HTR3A	0.116301	1.2784	0.429533	1.3881	1.00116	1.13012	-0.698	-0.598003	-0.975309	-1.01733	-0.930338	-1.12464
		HTR7	-0.982262	-0.794864	-0.825441	-0.404934	-1.56447	-0.372564	0.54058	0.462633	-0.0600384	1.04743	1.44666	1.50726
		HTRA3	-1.24633	-0.413714	-1.51038	0.212249	0.0589918	0.44086	-0.534173	-0.324102	-0.774823	1.06025	1.66129	1.36989
		HYDIN	0.40059	0.0185254	1.29081	1.35197	0.738891	1.37454	-0.722869	-1.13327	-0.828806	-1.08596	-1.05617	-0.348241
		HYLS1	-1.22836	-0.884369	-1.04112	-0.442474	-0.117019	-1.5836	0.965958	0.776962	0.842256	0.730364	0.703196	1.2782
		HYOU1	1.57422	1.29293	0.878017	0.590372	0.459973	0.604199	-1.18168	-1.08688	-1.08162	-0.62751	-0.739843	-0.682173
		ICA1L	0.136905	-2.28623	0.00936332	-0.0498052	0.66107	0.506016	1.14043	1.35991	0.412769	-1.04973	-0.044093	-0.796614
		ICAM1	1.29039	1.06416	-0.585937	-0.508382	-0.416854	-0.365512	-1.08435	-0.949192	-1.33032	1.62658	0.566652	0.692758
		ICAM4	-0.742692	0.0406642	-0.227514	-1.21438	-1.22371	-1.40423	1.58123	1.15383	1.06321	0.400086	5.13476e-05	0.573454
		ICAM5	1.47506	1.2899	0.361944	0.884452	0.682814	0.674156	-1.24861	-1.15136	-1.07172	-0.385757	-0.716826	-0.794051
		ID2-AS1	0.699124	-1.78979	0.770991	1.16791	1.21377	1.10586	-0.709764	-0.421575	0.0608164	-0.12074	-0.989728	-0.986872
		ID4	0.656547	0.364093	0.5165	-0.0281784	0.237074	0.521762	0.851683	0.787147	0.895673	-1.64823	-1.61193	-1.54214
		IER3	-2.20159	-0.474047	-1.24185	-0.0193164	0.00774593	0.117161	0.141368	0.15602	-0.0439959	1.44803	1.02505	1.08542
		IFI30	0.0973446	0.117114	-1.46089	-0.257497	-1.84216	-0.773765	0.334808	-0.209549	0.398457	1.52367	1.02834	1.04412
		IFI44	-1.39829	-0.929611	-0.784729	-1.16981	-0.292532	-0.0705978	0.611191	-0.00365802	0.453479	0.368282	1.93884	1.27744
		IFI44L	-0.346405	-0.656227	-0.571271	-0.496197	-0.57272	-0.569872	-0.420044	-0.477797	0.503629	0.0631769	2.8402	0.703526
		IFIT2	-0.418488	-0.715069	-0.242344	-1.21222	-1.35557	-0.0311396	-0.246606	0.180377	0.482905	0.678785	0.436159	2.44321
		IFIT3	-1.00575	-0.902465	-1.02026	-1.04307	-0.831499	-0.721223	0.751307	0.576097	0.547208	0.933311	1.16141	1.55493
		IFITM1	0.717352	2.22585	0.314724	-0.60654	-0.64464	-0.723249	-0.689514	-0.971844	-1.28005	0.327617	0.858537	0.471754
		IFITM10	0.882954	1.85753	-0.114506	0.540553	0.308948	0.692069	-1.1707	-1.60543	-1.20242	-0.593357	0.379195	0.0251658
		IFITM2	-1.05632	0.808036	-0.875039	-1.447	-0.728549	-1.35131	0.616914	0.505073	0.517631	0.85419	1.24659	0.909786
		IFITM3	-0.657741	1.13827	-0.74404	-1.29527	-1.36026	-1.40015	0.798329	0.526026	0.528165	0.873964	0.748968	0.843742
		IGDCC3	-0.613696	-0.631622	-0.43004	-1.21582	-1.087	-1.44999	0.923841	0.697103	1.10076	0.519353	0.913751	1.27336
		IGDCC4	-0.0591216	-1.99527	-1.14382	-0.396663	-0.487753	-0.21134	0.083853	-0.135544	0.503135	1.09368	1.45933	1.28952
		IGF1	0.669318	0.131833	0.612312	0.987267	1.0001	1.13994	-1.50964	-1.37161	-1.64949	0.0464508	-0.043342	-0.0131332
		IGFALS	1.14832	2.22048	0.0900007	0.454301	0.328623	0.544571	-0.578915	-1.13271	-1.07783	-0.788029	-0.59254	-0.616267
		IGFBP2	-0.799891	0.124521	-1.32886	0.404335	0.224289	0.424171	-1.0742	-0.807712	-1.06238	0.983548	1.60172	1.31045
		IGFBP3	-0.833807	-0.493022	-1.14612	-0.0655645	-0.310234	-0.00413315	-0.63655	-0.358194	-0.854233	1.46754	1.62815	1.60617
		IGFBP5	-1.61348	-1.96156	-0.634098	-0.044689	-0.137904	-0.0116398	1.13651	1.07472	1.11788	0.378752	0.199269	0.496229
		IGFBP7	-2.5008	-0.955503	-0.0660851	0.0480356	0.0355361	0.100332	-0.132025	0.127796	-0.00167087	1.19124	0.927934	1.22521
		IGSF5	-0.822485	-0.991826	-0.309738	-0.690159	-1.57397	-1.03242	0.972603	1.15286	0.423774	0.873075	1.07252	0.925782
		IGSF9	1.13203	1.23938	-0.108941	0.560837	0.896688	0.68693	-1.58582	-1.50708	-1.28541	-0.181196	0.29682	-0.144242
		IGSF9B	-0.178671	-2.81733	-0.581454	-0.309493	0.0442324	-0.0272023	0.758434	0.76323	0.746757	0.659462	0.461128	0.480902
		IL11	-0.52545	0.308713	-0.543619	1.07093	1.10522	1.10005	-1.91543	-0.581642	-1.42296	0.413771	0.320709	0.669705
		IL12RB2	1.09072	0.572224	0.842318	0.910335	0.964446	1.18727	-0.801802	-1.3584	-1.18952	-0.600572	-0.938374	-0.67865
		IL17D	-0.330127	1.13539	0.256435	0.962838	0.929407	0.402723	0.535876	0.40077	0.0656986	-0.857226	-2.11485	-1.38693
		IL17RD	0.361521	-1.07035	1.3447	0.299458	0.620311	0.370569	-1.20413	-1.36236	-1.54167	0.855439	0.731649	0.594867
		IL1R1	-0.923604	-1.41932	-0.757408	-0.893613	-0.772565	-0.576755	0.490192	0.671244	0.304598	1.14766	1.31608	1.41349
		IL1RL1	-1.53911	-1.30156	1.00208	-0.921027	-0.550772	-0.942444	1.0022	1.0399	1.09669	0.192124	0.193895	0.728031
		IL20RA	-1.90219	-0.907322	0.609929	0.298846	0.3295	0.632484	-0.956014	-0.864572	-0.540849	1.1498	1.06034	1.09004
		IL20RB	1.75345	2.04463	0.496056	0.13378	0.139226	-0.0972589	-0.866477	-0.981492	-0.675057	-0.549333	-0.65426	-0.743267
		IL22RA1	1.17264	1.94302	0.0308182	0.72928	0.515074	0.552203	-0.62511	-0.302381	-0.685123	-1.09045	-0.899582	-1.34039
		IL23A	0.0545817	-0.24474	0.315671	1.23928	1.25061	1.31343	-0.704192	-0.189628	-0.0923869	0.240005	-1.17296	-2.00966
		IL25	0.765998	1.6922	-0.342774	0.703599	1.40585	0.459586	-0.749389	-0.794385	-0.231093	-1.51595	-1.03908	-0.354555
		IL27RA	-0.987503	-2.05278	-0.416495	0.659164	0.469016	0.507006	-0.598367	-0.340342	-0.515956	0.684619	1.57763	1.01401
		IL2RB	0.435391	-0.580607	-0.206723	-0.0901122	-0.242414	-1.769	-1.00066	0.229613	-0.346505	0.350555	2.22329	0.997171
		IL31RA	-0.896536	-2.15979	-1.4345	1.03086	0.3294	-0.214394	0.280946	0.819032	0.450536	0.989778	0.386676	0.417991
		IL32	-1.88541	0.812986	-1.13169	0.964227	0.309415	1.12983	-0.689783	-0.509764	-0.9053	1.16696	0.292314	0.446217
		IL33	-1.07607	-1.02853	-1.87783	-0.609314	-0.470624	-0.018151	0.969652	0.71449	0.794689	0.475704	0.843426	1.28256
		IMPA2	0.831143	0.498582	0.0732077	-0.0199552	0.443035	0.234127	-0.755816	-1.72067	-1.4157	-0.575114	1.92455	0.482612
		INA	0.736726	0.636598	0.426277	1.28169	1.11501	1.34022	-1.0334	-0.836704	-0.899167	-0.957648	-0.735687	-1.07392
		INCENP	-1.01303	-2.19299	-0.358206	-0.377197	-0.474671	-0.428695	0.872446	0.803911	0.820011	0.530372	1.39436	0.423682
		INHA	1.07961	1.4444	0.618822	0.800999	0.761345	0.830867	-1.13941	-1.17631	-1.14807	-0.569242	-0.747104	-0.7559
		INHBA	1.24651	0.495395	-0.274733	1.20688	0.929482	1.23366	-1.56188	-1.00094	-1.17276	-0.215454	-0.55958	-0.32658
		INHBE	1.34417	1.12382	1.52479	0.393528	0.317525	0.400843	-1.26455	-1.22877	-1.1284	-0.421671	-0.711865	-0.349417
		INPP4B	-0.742272	-2.06295	-1.24402	-0.544129	-0.242204	-0.153431	0.577464	0.958211	0.749893	0.99546	0.809969	0.898015
		INPP5F	1.98367	1.18744	0.427106	0.538875	0.501127	0.580103	-1.03136	-0.897605	-0.92709	-0.806016	-0.828515	-0.727739
		INSIG2	1.79674	0.96438	0.591843	0.543004	0.725483	0.801875	-1.11434	-0.99976	-0.936497	-0.684634	-0.931736	-0.756363
		IP6K3	-1.21833	-0.422989	-0.9766	-1.01177	-0.813573	-1.10138	1.26218	0.942487	1.20496	0.856621	0.647167	0.631232
		IQGAP1	0.809931	-0.868381	-0.0302075	0.212544	-0.296241	0.41705	-1.27837	-0.894678	-1.52641	0.65163	1.68806	1.11507
		IQGAP2	-0.230628	-0.816692	-0.426541	-0.357196	-0.433859	-0.329875	-0.734935	-0.693245	0.292779	-0.0421899	2.73754	1.03484
		IQGAP3	-1.41621	-1.25551	-0.49623	-0.785024	-0.663562	-0.94868	1.03706	0.986505	1.02369	0.838866	0.788528	0.890571
		IRAK3	-0.411184	-1.78468	-0.697926	-0.785647	-0.692274	-0.064704	-0.125906	0.278134	0.147208	1.02592	1.71574	1.39531
		IRF7	0.871653	1.86259	1.01198	0.185089	0.275474	0.43315	-0.0333533	-0.582923	-0.191824	-1.60877	-1.18985	-1.03321
		IRF8	-0.173575	-0.734549	-0.942332	-0.645488	-1.06127	-1.39507	1.25346	1.37867	1.52653	0.4293	0.1701	0.19422
		IRX3	0.374764	1.07989	0.835303	0.924159	0.923857	0.882363	-1.42965	-1.42675	-1.49891	-0.0926883	-0.360044	-0.212295
		IRX5	0.443023	0.923596	0.819713	1.01639	0.97456	1.09205	-1.35682	-1.40407	-1.35094	-0.272215	-0.441808	-0.443479
		ISG20	1.03901	1.79379	0.627464	0.680408	0.490833	0.503016	-0.95129	-1.24154	-1.48095	-0.457118	-0.502814	-0.500811
		ISL1	1.64978	1.50595	-0.155325	0.431623	0.681754	0.738459	-1.19541	-0.883872	-1.31641	-0.467701	-0.23078	-0.758058
		ISLR	-1.03301	-0.618621	-0.819108	-1.02222	-0.855816	-0.81285	0.408805	0.203644	0.264658	1.26047	1.53744	1.48661
		ISM2	1.3578	1.69883	0.0106748	0.586803	0.424384	0.801239	-0.713204	-0.979092	-1.41104	-0.152269	-1.20155	-0.422579
		ISPD	-0.409068	-2.02448	0.725005	-0.622035	0.177839	0.214919	1.08184	1.64209	0.917851	-0.711902	-0.629432	-0.362626
		ITGA1	-0.762434	-1.63929	-0.828166	-0.871399	-0.755632	-0.66116	0.713246	0.824375	0.710727	0.99164	1.08211	1.19598
		ITGA11	-1.18256	-1.05038	-1.34853	-0.552445	-0.846165	-0.497156	0.654118	0.761081	0.570153	1.06505	1.21922	1.20761
		ITGA2	0.917099	-1.33001	-0.259346	0.841344	0.71679	1.11687	-1.60075	-0.937002	-1.17215	0.777748	0.500724	0.428685
		ITGA4	-0.942065	-1.24578	-0.791431	-0.53031	-0.383641	-0.620036	-0.213633	0.297319	0.272556	0.785347	2.23907	1.1326
		ITGA8	-0.0173736	-0.726974	-0.865579	-0.815147	-0.929319	-0.768854	-0.181159	-0.141678	0.0172991	0.692202	2.07969	1.65689
		ITGA9	-1.07917	-2.37068	-0.553091	-0.188678	-0.17234	-0.195802	0.932172	0.942699	1.07457	0.61352	0.397894	0.598903
		ITGAX	1.09804	1.05093	1.00778	0.847696	0.874475	0.594439	-1.51756	-1.35378	-0.665007	-0.72176	-0.59592	-0.619335
		ITGB3	-0.764821	-2.87803	-0.277111	0.22256	0.0757758	0.407308	0.370718	0.323036	0.579216	0.650667	0.660635	0.630044
		ITM2A	1.66321	1.52952	0.670187	0.165788	0.212386	0.311572	-0.176074	-0.490497	-0.200315	-1.04982	-1.75814	-0.877819
		ITPKA	1.04517	1.96148	0.332834	0.320187	0.867156	0.475171	-0.388705	-1.03615	-1.42745	-0.873716	-0.75929	-0.516683
		ITPKB	0.454505	0.281329	1.38158	0.944089	0.973839	0.960344	-1.33903	-1.47659	-1.33863	-0.138399	-0.273919	-0.429124
		ITPR1-AS1	1.83487	0.458541	0.262744	0.764477	0.678968	0.742012	-1.51087	-0.593713	-0.724345	-0.746886	-1.40773	0.241928
		ITPR2	-0.582374	-1.86367	-0.379623	-0.762183	-0.0988928	-0.160703	-0.325085	-0.237957	0.175818	1.02283	1.72753	1.48431
		ITPR3	1.02542	1.01284	0.849494	0.989856	0.440472	0.957853	-1.68587	-1.15814	-1.14272	-0.254401	-0.416585	-0.618216
		ITPRIPL2	-0.798302	-1.97755	-0.761289	-0.222778	-0.435118	-0.0154545	-0.148901	0.151543	0.120327	1.30935	1.39567	1.3825
		IZUMO4	0.0550045	0.330412	1.04781	0.329795	-1.09556	0.620508	0.242013	1.23956	0.669097	-2.28248	-0.873894	-0.282259
		JAG1	0.995662	0.0495676	0.748598	1.20688	1.11282	1.27789	-1.12563	-1.15587	-1.01645	-0.584488	-0.781587	-0.727391
		JAM2	0.970901	1.22117	0.308491	0.998407	0.839587	0.880788	-0.766193	-0.712856	-0.820141	-0.237208	-0.807535	-1.87541
		JAZF1	-0.804526	-1.90003	-1.21344	-0.837571	-0.179345	0.0103462	1.03584	0.97171	1.00516	0.812592	0.200118	0.89916
		JHDM1D-AS1	1.17072	1.59674	0.454529	0.776138	0.729911	0.771324	-0.991001	-0.723784	-0.809302	-0.854292	-1.09984	-1.02114
		JOSD2	0.644652	2.34806	0.344307	0.735175	0.466461	0.271628	-0.832795	-0.997252	-0.897715	-0.406901	-0.66859	-1.00703
		KANK2	-1.20415	-1.50528	-0.799504	-0.632532	-0.735559	-0.648879	1.13306	1.12175	1.01678	0.731436	0.839574	0.683301
		KANK4	-1.21035	-0.80461	-0.486291	0.213794	-0.403399	-0.168759	-0.488328	-0.278877	-0.985899	1.42389	1.51003	1.67881
		KATNAL2	-1.95097	-1.42668	-0.439463	-0.0955134	-0.586275	-0.419482	0.831273	1.07991	1.03132	1.01197	0.366026	0.597891
		KAZALD1	1.47562	1.58832	0.305428	0.655136	0.519081	0.806066	-0.981387	-0.972331	-0.991817	-0.649481	-0.925641	-0.828991
		KBTBD13	-1.8977	-1.52754	-1.072	-0.0911786	-0.0247449	-0.108425	1.03301	0.773384	0.976522	0.759676	0.541863	0.637138
		KBTBD8	-1.14939	-2.4069	-0.465947	-0.509989	0.213107	-0.0121763	0.895567	0.878431	0.976144	0.499563	0.509602	0.57199
		KCNA4	0.569148	0.00784707	-0.39859	1.45722	1.1983	1.6381	-1.23673	-1.1463	-0.979367	-0.274161	-0.571885	-0.263579
		KCNA7	0.632005	0.0996763	0.00171892	-0.13887	0.310809	0.447304	-1.72599	-1.16585	-1.55331	1.47438	0.666531	0.951611
		KCNAB1	2.44897	0.888856	0.240509	-0.392074	0.337389	0.165974	-0.567942	-0.960852	-1.53283	-0.173775	0.0286499	-0.482876
		KCNAB3	-1.99872	0.0949497	-0.646796	0.573177	-0.371231	0.268468	-1.00389	0.27135	-0.623774	0.569445	1.69295	1.17408
		KCNE2	0.497867	1.40334	0.935112	-1.01389	1.66383	0.639349	-0.301336	-0.323811	-0.381154	-1.24958	-0.77215	-1.09757
		KCNE4	-1.49544	-1.01978	-1.51353	0.603299	0.0952367	0.244369	-0.204055	-0.208448	-0.229702	0.975258	1.62369	1.1291
		KCNG1	0.784883	1.21262	1.15609	0.676699	0.704724	0.774487	-1.34895	-1.3327	-1.34373	-0.646449	-0.321803	-0.315882
		KCNH7	-0.578089	-3.0398	0.162696	0.355097	0.384873	0.256269	0.445039	0.495398	0.339457	0.395692	0.255709	0.527655
		KCNIP2	1.3831	1.87345	-0.647802	0.663971	0.397773	0.715634	-0.930171	-1.22147	-1.13278	-0.397087	-0.348954	-0.355657
		KCNIP3	-0.035385	-0.535948	0.242473	0.333535	-1.20559	-1.15315	-1.71872	-0.218363	0.999228	1.15602	0.802733	1.33317
		KCNIP4	-1.42735	-1.76507	-0.583326	-0.482762	-0.622373	-0.282751	0.913105	1.30626	0.956761	0.669612	0.528	0.789891
		KCNJ12	1.91709	1.71099	0.268434	0.351409	0.445884	0.0779291	-0.694788	-0.568573	-0.599171	-0.888998	-1.03139	-0.988811
		KCNJ14	1.17115	1.73453	0.586059	0.084062	0.61646	0.404538	-1.02934	-1.50533	-0.34127	-1.07178	-1.00432	0.355243
		KCNJ5	0.257241	-0.682725	0.274429	-0.755883	-0.667286	-0.993188	1.65522	1.33554	1.53994	-0.439023	-1.02678	-0.497492
		KCNK1	1.32063	1.27848	0.409241	0.719243	0.950136	0.594973	-1.34766	-1.18633	-1.04875	-0.815403	-0.830438	-0.0441268
		KCNK6	-0.435717	-2.105	-0.413827	-0.318355	-0.140968	-0.931168	0.214827	0.27275	0.00764437	1.00638	1.5694	1.27403
		KCNK9	0.346147	-0.455376	1.32654	0.956814	0.798167	1.42091	0.0257648	-0.683466	-0.143521	-1.03677	-1.78442	-0.770799
		KCNMA1	-0.0723391	1.13631	0.734374	0.842596	1.40494	0.565859	-1.1866	-1.81867	-1.12337	-0.128752	0.0501504	-0.404497
		KCNMB1	-0.6425	0.690477	-0.0192832	-0.584222	-0.228964	-0.588495	1.71425	1.10937	1.49287	-0.977256	-0.778391	-1.18787
		KCNN2	-1.2374	-0.690982	-1.23612	-0.532535	-0.980285	-0.645974	1.26554	1.3089	1.30924	0.378079	0.348762	0.712778
		KCNQ1	-1.57736	-1.13506	-1.06296	-0.778318	-0.435883	-0.416837	1.15336	0.986413	1.12321	0.800761	0.579921	0.76276
		KCNQ2	1.22895	1.37969	-0.0393355	0.895408	0.382204	1.0646	-1.25522	-0.917486	-0.215059	-0.862033	-0.154104	-1.50762
		KCNQ3	-0.522833	-1.39574	0.844811	1.42048	1.5079	1.36766	-0.567345	-0.463591	-0.47106	-0.262071	-0.807442	-0.650767
		KCNS3	1.14871	1.20972	0.759637	1.066	0.562654	0.566632	-0.974185	-1.29426	-1.57473	-0.362079	-0.461776	-0.64633
		KCTD12	1.11751	-0.778211	0.68314	1.01523	1.31446	1.37807	-1.11043	-0.900207	-0.861454	-0.719758	-0.755998	-0.382355
		KCTD13	0.983784	1.55835	0.659385	0.816078	0.407867	0.986216	-1.08899	-1.14087	-1.24539	-0.55656	-0.51148	-0.868385
		KCTD16	2.0693	1.13711	0.0769103	0.353996	0.452412	0.260441	-1.53954	-1.03744	-1.1726	-0.195606	-0.401875	-0.00310267
		KCTD8	1.77567	0.855645	-0.663671	0.985876	0.935496	0.870052	-0.809438	-0.532122	-1.10034	-0.757744	-0.523653	-1.03577
		KDELR2	1.94014	1.55085	0.564679	0.241224	0.116256	0.355829	-1.12003	-1.02236	-1.11572	-0.57525	-0.482509	-0.453104
		KDM3A	1.68971	1.11297	0.884864	0.632518	0.570984	0.584832	-1.0146	-0.842805	-0.830943	-0.806093	-1.06831	-0.913126
		KIAA0101	-2.11352	-1.25393	-0.250136	-0.49079	-0.418681	-0.455926	0.959686	0.852214	0.874347	0.516992	0.964939	0.814814
		KIAA0319	1.08907	0.980728	1.10182	0.76788	0.723064	0.966406	-0.626243	-0.847026	-1.05957	-0.772573	-1.33931	-0.984247
		KIAA0922	-0.274896	-0.941223	-1.84945	-0.665342	-0.62739	-0.0426381	0.00933236	0.205123	0.362623	0.949851	1.97279	0.901214
		KIAA1217	-1.29047	-2.43747	0.130031	0.00242945	-0.0481915	-0.222371	0.325089	0.332085	0.280656	0.647128	1.20971	1.07137
		KIAA1324L	0.73248	-0.272778	0.892051	1.334	1.25937	1.2709	-0.909179	-0.909233	-0.788847	-0.699272	-1.06628	-0.843221
		KIAA1456	-1.0556	-0.895178	-0.145593	-0.989769	-0.977264	-1.33961	0.661157	0.534828	0.726533	0.995952	1.28962	1.19493
		KIAA1467	1.46121	1.07452	0.673938	0.633829	0.616427	0.721456	-1.46311	-1.44012	-1.14177	-0.424168	-0.324021	-0.388181
		KIAA1524	-1.17891	-2.08269	-0.476718	-0.291144	-0.514495	-0.510592	0.820084	0.861876	1.01335	0.504325	1.02281	0.832105
		KIAA1549L	0.420437	-0.564342	-0.391371	1.62437	1.3148	1.49039	-0.92844	-1.15907	-1.1849	-0.321808	-0.0999269	-0.200144
		KIAA1586	-0.713007	-2.45263	-0.0860974	-0.874064	-0.0313912	-0.405635	0.993421	0.733973	0.715555	0.751844	0.665838	0.702193
		KIAA1644	-1.14272	-1.76383	-1.94049	0.469577	0.392422	0.21527	0.583776	0.673871	0.752483	0.566303	0.634964	0.558369
		KIAA1804	1.98381	1.29599	0.258747	0.463356	0.347822	0.647743	-1.30715	-0.925799	-0.590137	-0.612166	-0.617223	-0.944986
		KIF11	-1.40179	-1.5477	-0.342993	-0.701293	-0.772224	-0.626746	0.88047	0.990591	0.987688	0.564123	1.14392	0.825959
		KIF14	-1.18218	-1.68558	-0.422511	-0.778971	-0.666674	-0.641162	1.01957	1.04776	1.17898	0.480691	0.843079	0.807004
		KIF15	-1.08414	-0.627987	-0.596169	-1.06737	-1.00523	-0.760142	0.300221	0.432006	0.685144	0.560587	1.95858	1.20449
		KIF18A	-1.40465	-1.47069	-0.66427	-0.489957	-0.870263	-0.431624	1.15809	1.11804	1.05922	0.316775	0.927698	0.751638
		KIF18B	-1.60916	-1.33647	-0.241365	-0.610841	-0.96068	-0.591963	0.950279	0.913026	0.996475	0.656304	1.11332	0.721065
		KIF1C	-1.19226	-1.02009	-0.888006	-0.846135	-0.855157	-0.886405	0.882069	0.826141	0.765426	1.19932	0.981639	1.03345
		KIF20A	-1.82817	-1.10638	-0.409009	-0.590594	-0.8699	-0.541039	0.955765	0.961305	0.963733	0.628981	1.0226	0.812701
		KIF20B	-1.17469	-1.79117	-0.411516	-0.91102	-0.633517	-0.394816	0.936085	0.970872	0.82475	0.582113	1.07755	0.925348
		KIF22	-1.95639	-0.591215	-0.471508	-0.589571	-0.891212	-0.65792	1.02463	1.0432	1.01266	0.285277	1.19203	0.600019
		KIF23	-1.40611	-1.46466	-0.486644	-0.707833	-0.649272	-0.721611	1.14912	1.0743	1.1255	0.653359	0.742449	0.691413
		KIF2C	-1.83763	-0.939029	-0.544768	-0.588359	-0.779639	-0.70474	0.96099	1.00572	1.01593	0.594488	1.01483	0.802214
		KIF4A	-1.59266	-1.28333	-0.320333	-0.556906	-0.762139	-0.913138	0.92399	0.961161	0.993585	0.66102	0.987132	0.901612
		KIF5A	1.32455	0.49527	0.960998	1.03277	0.923933	0.796063	-1.14201	-1.24726	-0.980271	-0.549412	-0.587507	-1.02712
		KIF5C	1.48296	0.577896	0.844461	0.809005	0.855486	1.01126	-1.15438	-0.974421	-1.10358	-0.843689	-0.768042	-0.73695
		KIFC1	-1.65476	-1.35476	-0.358962	-0.628946	-0.629817	-0.67871	1.15092	0.952628	1.15556	0.484917	0.886457	0.67547
		KIRREL	-0.678895	-1.63462	-0.908907	-0.514332	-0.580192	-0.37115	0.0664886	0.284259	0.0385348	1.25309	1.58175	1.46397
		KISS1R	1.07229	1.27833	0.433617	0.789906	0.751375	0.842351	-1.42111	-1.56838	-1.08977	-0.186334	-0.554191	-0.348081
		KITLG	-0.784345	-2.1252	-0.295333	-0.523867	-0.141766	-0.351718	0.172898	0.162179	0.360935	0.394416	1.8075	1.3243
		KLF4	0.267664	0.792561	-0.352912	0.505992	0.720708	0.686348	-1.69438	-1.42842	-1.54505	1.045	0.635636	0.366849
		KLF5	0.518031	0.137158	-0.511698	0.233257	0.845027	1.33151	-1.32148	-1.80362	-1.23617	0.241239	1.00308	0.563678
		KLHDC7A	-1.37745	-0.688252	-1.05865	-1.08002	-0.342364	-0.928202	1.12166	1.29529	0.943064	0.628656	0.605321	0.880947
		KLHDC7B	1.62993	1.67611	1.21474	-0.785755	-0.694253	0.471561	0.0219411	-0.918925	-0.554629	-0.458406	-1.01355	-0.588775
		KLHL13	-1.34844	-1.94995	-1.10066	-0.1284	0.0645656	-0.226947	1.01528	0.882683	1.04729	0.514454	0.325389	0.904732
		KLHL14	1.4998	0.493885	1.0908	1.09902	0.428651	0.785303	-1.06439	-0.990677	-1.04249	-1.03005	-0.98142	-0.288444
		KLHL31	-0.614422	-2.06759	-1.5252	-0.543013	1.26137e-05	0.0652203	0.787386	0.806171	0.777719	0.896753	0.568143	0.848825
		KLHL32	1.30324	1.0386	0.741253	0.65738	0.98314	0.841141	-0.882102	-1.37457	-1.06865	-0.518675	-0.924065	-0.796697
		KLHL35	0.783405	1.36028	1.08493	0.312685	0.912124	1.04855	-1.16522	-0.80931	-1.15061	-0.714306	-0.606827	-1.05571
		KLHL41	-1.61178	-1.45401	-1.07209	-0.298291	-0.315689	-0.44373	0.96989	1.06168	1.04909	0.865229	0.45877	0.790927
		KLRC2	0.607237	0.922949	0.89449	0.8845	0.851224	0.91971	-1.03418	-1.87659	-1.31683	-0.113794	-0.457535	-0.281174
		KLRC3	0.79382	1.31863	0.889885	0.846966	0.928544	0.747169	-0.993427	-1.43748	-1.20562	-0.681272	-0.573686	-0.633525
		KLRG1	-1.25248	-0.697806	-0.0527484	-1.72781	-0.631925	-0.618076	1.13478	1.56862	0.439676	0.865106	0.563202	0.409461
		KLRK1	1.03353	1.32492	1.19534	0.936072	0.175911	0.55086	-1.25253	-0.761424	-1.25253	-0.286895	-0.410904	-1.25235
		KMT2E-AS1	1.05488	1.89772	0.566681	0.559157	-0.457643	1.01915	-0.953088	-0.859986	-0.898254	-0.937117	-1.03401	0.0425062
		KNTC1	-1.66274	-1.84196	-0.221108	-0.448757	-0.324211	-0.469127	0.80114	0.805771	0.795085	0.611032	1.15009	0.804793
		KRBA1	-0.770001	-0.137546	-1.17249	-1.31368	-0.728653	-1.14933	0.525938	0.529658	0.546107	1.46636	1.13482	1.06883
		KREMEN2	0.773602	1.52445	0.037847	0.995378	0.317984	1.08209	-1.08739	-1.72609	-0.897218	-0.129695	0.0197405	-0.910693
		KRT19	1.06611	1.88514	0.26946	0.744605	0.640756	0.683594	-0.886893	-0.767689	-0.969523	-0.607028	-1.0011	-1.05744
		KRT32	0.014558	0.605012	-0.511099	2.09491	0.962124	0.919426	-0.513999	-0.256538	-0.499146	-1.57606	-1.0566	-0.182581
		KRT7	-1.4967	-0.537825	0.116447	0.193318	0.0280661	-0.0258735	-0.857047	-0.733299	-0.983761	1.40813	1.55274	1.3358
		KRT80	-0.916879	-0.826238	-2.00257	0.484956	0.265234	0.506739	-0.496553	-0.239094	-0.401706	1.2966	1.01567	1.31385
		KRT81	-1.38967	-0.623243	-1.26849	0.407374	0.311817	0.686967	-0.981367	-0.408375	-0.560242	1.21156	1.37379	1.23988
		KRT86	-0.981977	-0.0333953	-1.44214	1.32141	1.27573	1.4695	-0.877724	-0.576248	-1.02113	0.30803	0.393215	0.164722
		KRTAP5-1	0.571011	-0.0855961	-2.09117	-0.777256	0.486052	0.367089	-0.708422	-0.498894	-0.556607	1.69239	1.03684	0.564555
		KRTCAP2	1.06217	2.74729	0.0074678	-0.0593242	-0.130298	0.0576334	-0.567906	-0.677227	-0.480319	-0.597985	-0.635943	-0.725563
		KYNU	-1.65489	-0.00223763	-1.26688	0.110097	-0.727166	-0.480152	0.121284	0.22564	-0.358037	0.992714	1.72713	1.3125
		L1CAM	0.741253	0.197106	-0.601337	0.892046	0.226089	1.0365	-1.80262	-0.695585	-1.81061	0.706364	0.582256	0.528532
		L1TD1	-0.623487	-0.755289	-0.509703	-0.23265	-0.755289	-0.755289	-0.625865	-0.488308	0.363198	1.10193	2.42395	0.856802
		LACC1	-0.921985	-2.21901	-0.73473	-0.70837	0.44379	-0.162935	0.250202	0.323149	0.644208	1.00753	0.71945	1.3587
		LACE1	-1.86721	-1.83308	0.150644	-0.158446	-0.494807	-0.124777	0.540654	0.189013	0.5147	1.24042	1.00927	0.833625
		LAMA1	1.81087	0.563769	0.418195	-0.373959	-0.0524712	-0.143307	-1.47025	-1.33505	-1.35338	0.799364	0.61711	0.519099
		LAMB2P1	0.709775	2.40601	-0.139008	0.491207	-0.183648	0.832026	-0.478776	-1.12501	-1.22795	-0.12977	-0.446393	-0.708454
		LAMB3	0.405633	1.40106	-0.494892	0.735704	1.05157	0.872499	-1.14776	-1.62566	-1.49158	0.110508	0.0394953	0.143425
		LAMP3	1.87421	0.955764	0.876108	0.222583	0.315497	0.791722	-1.36022	-0.888639	-1.04491	-0.335802	-1.01703	-0.389287
		LAMP5	0.305687	0.553569	0.853415	1.16526	1.0665	1.10677	-1.40686	-1.26435	-1.51462	-0.182589	-0.259977	-0.422806
		LAYN	-1.48762	-0.179062	-0.859537	-0.0584603	0.268664	-0.541019	-0.772501	-0.260031	-0.544609	1.18834	1.68192	1.56391
		LCA5L	0.79215	0.57306	-0.678	0.59544	-0.161679	0.889378	0.651854	-0.0334451	1.18431	-2.33905	-0.621707	-0.852305
		LCN10	-0.303503	-0.515395	-1.1739	-0.715272	-0.938906	-1.69147	0.985093	0.960596	1.2171	0.634555	0.619983	0.921114
		LCP1	1.2628	1.47883	0.684164	0.692295	0.858834	0.55269	-0.801193	-0.884944	-0.678406	-1.09516	-1.05797	-1.01195
		LDB2	-1.6974	-1.69319	-0.438933	-0.40829	-0.416277	-0.122907	0.348367	0.463411	0.813768	0.664562	1.53662	0.950271
		LDHA	1.12916	1.33689	0.546479	0.895627	0.757193	0.792743	-1.34855	-1.20496	-1.15315	-0.542031	-0.534803	-0.674602
		LEFTY2	-1.25782	0.714288	0.303721	0.268622	0.411389	0.708066	-1.44355	-1.38183	-1.17026	0.933107	1.0162	0.898069
		LFNG	-1.25599	-1.42855	0.225861	0.0628962	-0.374585	-0.46779	-0.193304	-0.70316	0.102318	0.585354	1.9899	1.45706
		LGALS1	-1.99922	-0.0633142	-1.06514	0.711406	0.309373	0.548754	-0.703582	-0.438628	-0.663701	0.966698	1.31168	1.08568
		LGALS3	-1.94145	-0.734722	-1.04967	-0.357673	-0.742897	-0.245308	0.544277	0.648177	0.479199	1.09206	1.30751	1.00049
		LGR4	-0.433131	-2.75319	-0.350832	0.0436648	0.42083	0.429759	-0.134407	-0.100173	0.0389765	1.04421	0.808119	0.986171
		LGR5	-1.05292	-0.910011	-0.674628	-0.405754	-0.686801	-0.66895	0.115171	0.0197546	-0.398095	1.3585	1.4949	1.80883
		LHX1	1.06925	1.07285	1.23836	0.677898	0.964658	0.620804	-0.844097	-1.04213	-0.782372	-1.00636	-1.11679	-0.852075
		LIG1	-1.65178	-0.925825	-0.322937	-0.763381	-0.48981	-1.13628	1.12462	0.912041	1.0841	0.420994	1.20511	0.543142
		LILRB3	1.50765	1.852	0.987545	-0.195264	-0.163459	0.484974	-0.646258	-1.41776	-0.911637	-0.409269	-0.505021	-0.583507
		LIMA1	-0.912276	-1.81158	0.757565	-0.845354	-0.313115	-0.0364775	-0.327946	-0.0918775	-0.213806	0.782137	1.8116	1.20112
		LIMCH1	-1.10343	-1.76356	-1.43634	-0.158206	0.018997	0.195808	0.298623	0.131355	0.241761	1.00009	1.46833	1.10657
		LIMS2	-0.732013	0.134204	-1.30387	-1.14627	-1.02027	-1.2417	0.962582	0.94821	0.901579	1.10467	0.595182	0.797694
		LIN28A	-0.344901	-0.969053	-0.223885	-0.240494	-0.118956	-0.416537	-0.58583	-0.370091	0.292217	-0.504126	2.91678	0.564879
		LIN7A	-0.111607	-1.51956	-1.35692	-0.0735299	0.204444	-0.431823	0.561167	0.0921462	-0.0762934	-0.177183	2.46176	0.427398
		LIN7B	0.2284	2.10101	0.241423	0.687233	0.868785	0.624653	-0.280872	-0.257868	-0.666731	-1.40732	-1.05328	-1.08543
		LIN9	-1.01769	-1.63718	-1.21085	-0.754804	-0.434453	-0.356976	0.923162	0.95016	0.850515	0.973478	0.723502	0.991135
		LINC00152	-0.811012	0.0197966	-2.26266	0.0130357	-0.126325	0.274401	-0.0273413	-0.400649	-0.444247	1.40277	1.26589	1.09634
		LINC00324	0.909516	2.10211	-0.87451	0.119205	-0.651189	-0.10893	0.293452	0.740078	0.579174	-1.18593	-0.564992	-1.35798
		LINC00346	1.65697	1.14069	-0.403759	1.01445	0.533347	0.749001	-1.34822	-1.02486	-1.26287	-0.428152	-0.50455	-0.122046
		LINC00471	1.83932	1.43008	0.532839	0.324576	0.164393	0.294706	-0.202897	-1.58224	-1.28835	-0.443569	-0.753661	-0.315207
		LINC00482	1.2859	1.53732	0.628051	0.323388	0.986644	0.63091	-1.06733	-1.05962	-0.503842	-1.08859	-0.91553	-0.757308
		LINC00504	1.70397	1.425	0.178457	0.582561	0.733975	0.589367	-0.486433	-0.943487	-0.974423	-1.17972	-0.896111	-0.733162
		LINC00515	0.186618	2.35825	0.991493	-0.499632	-0.167819	0.224677	-0.235033	0.711522	-1.09363	-0.590883	-1.26539	-0.620166
		LINC00520	0.471017	0.863261	0.886052	1.01096	1.08013	1.11098	-1.0082	-1.08776	-1.61694	-0.423466	-0.596278	-0.689759
		LINC00595	0.678753	0.977451	-0.0561077	-0.861754	-1.99816	-1.32246	0.796733	0.793559	0.165872	0.485527	-0.698842	1.03943
		LINC00605	-1.77363	-1.38778	-0.153584	0.079912	-0.495824	-1.10973	0.339438	0.665058	1.26765	0.750673	0.766098	1.05172
		LINC00624	1.02692	0.908724	1.41709	0.232138	0.880144	0.863473	-0.543125	-1.14038	-0.518324	-0.739016	-1.56579	-0.821847
		LINC00629	1.44762	1.41643	-0.149737	0.806719	0.474006	0.688869	-0.843931	-1.73533	-0.0206291	-0.455837	-1.18041	-0.447786
		LINC00672	-0.847004	0.0201999	-0.801833	-0.791086	-0.474732	-1.17264	1.26383	1.48098	1.81915	0.0241489	-0.557818	0.0368113
		LINC00880	-0.561218	0.318446	0.691611	1.5083	1.40682	1.22168	-1.06472	-1.09022	-1.10004	-0.0736188	-0.752725	-0.504318
		LINC00881	-1.50993	-0.138674	-1.84547	-0.368402	-0.460394	-0.664012	0.813068	0.595593	0.518664	1.18367	0.763036	1.11285
		LINC00882	0.621951	2.21224	-0.306644	0.0928152	0.707532	0.920056	-0.58115	-0.51638	-0.640904	-1.05697	-1.46184	0.00929939
		LINC00884	1.78818	0.760805	-0.228234	0.327661	0.160183	0.989574	-0.00643631	-1.00605	0.466354	-0.56089	-2.0141	-0.677048
		LINC00889	0.45671	1.42565	-0.931481	0.738582	0.987353	1.50691	-1.16976	-0.682471	-0.977215	-0.210157	-0.018719	-1.12541
		LINC00890	1.10867	0.419944	1.19866	0.891314	0.913426	1.06498	-0.731859	-1.16802	-0.894673	-0.807083	-1.15943	-0.83593
		LINC00893	-1.07045	-1.81253	1.32995	0.32584	0.403523	1.36549	0.435073	0.183054	0.703539	-1.30136	-0.060563	-0.501572
		LINC00908	1.392	1.58214	0.558462	0.619646	0.511607	0.676476	-1.27753	-1.1467	-0.80094	-0.519295	-0.719239	-0.876626
		LINC00936	1.42838	0.542728	-0.554937	1.16452	1.03373	1.24568	-0.990278	-0.267202	-0.968024	-1.09685	-0.824864	-0.71288
		LINC00963	1.78724	1.09301	0.494778	0.677061	0.501664	0.770807	-1.13267	-1.04555	-0.568065	-0.549527	-1.05554	-0.973202
		LINC00982	-1.08736	-0.895802	-1.01653	-0.752065	-0.743881	-1.00978	1.35415	1.16673	1.30489	0.600226	0.503279	0.576154
		LINC01011	1.3208	1.98931	0.189188	0.414849	0.505453	0.578449	-0.638959	-1.35324	-0.739363	-0.724771	-0.759889	-0.781822
		LINC01012	-1.42871	-0.322797	0.350244	-0.757485	-0.725359	0.327039	0.997562	0.087038	-0.83569	-0.750316	0.988948	2.06953
		LINC01088	-0.436228	0.392594	0.519291	0.466935	0.480453	0.120911	0.70677	-0.0130456	1.66085	-0.549625	-1.0602	-2.28871
		LINC01090	-1.18497	-2.15154	-0.895356	0.0886969	-0.0213356	-0.419889	0.624378	1.0784	0.763763	0.996494	0.894291	0.227063
		LINC01132	1.01517	1.1435	0.211521	1.07038	0.83245	0.801302	-0.303946	-0.68222	-0.247595	-1.5814	-1.6115	-0.647656
		LINC01135	2.1791	-0.0948549	0.765608	0.153167	0.472281	0.15396	-1.10275	-0.985783	0.510733	-1.67811	-0.347526	-0.0258219
		LINC01136	0.82356	-0.0488561	2.69641	0.591868	-0.290056	-0.00813914	-0.794037	-0.943294	-0.453516	-0.357501	-0.506741	-0.709697
		LINC01166	-1.32556	-1.13055	0.623005	-0.863526	0.0855863	-0.840914	1.4316	1.29779	1.38477	0.109105	-0.664752	-0.106559
		LINC01170	-1.46662	0.325689	-1.24384	-1.29684	-1.0679	0.183816	0.864035	0.518263	0.674278	0.842601	0.2122	1.45431
		LINC01220	-0.58868	-0.803725	-0.140336	1.07494	1.96026	1.36665	-0.597659	-0.664774	0.0914887	0.318539	-1.3079	-0.708795
		LINC01224	-1.68918	-1.18571	-0.559007	-0.58614	-0.505389	-0.723627	1.15965	0.989356	1.41599	0.706603	0.485943	0.491515
		LINC01232	1.51346	1.42438	0.115929	1.40472	0.198799	0.29123	-0.319595	-1.01795	-0.838924	-0.880639	-1.23135	-0.660055
		LINC01260	1.74688	1.08412	0.718101	-0.141097	0.267621	1.05694	-1.21709	-0.0507292	-1.21709	-1.21709	-0.326559	-0.704009
		LINC01279	1.47011	1.49193	1.21293	0.276049	0.43246	0.332278	-0.896513	-0.746583	-1.04024	-0.961556	-1.07396	-0.496896
		LINC01311	0.648387	-0.0518687	0.830264	-0.557878	0.547215	-0.431229	-1.20644	-1.93055	-0.76301	0.817824	1.52723	0.570057
		LINC01351	-1.33583	-1.9411	-0.670554	-0.514016	-0.27209	-0.0567535	0.991357	0.777314	1.08362	0.00278911	1.07421	0.861043
		LINC01353	0.1987	2.08273	0.682722	0.562484	0.368532	-0.153846	0.180902	-1.83303	0.0780846	-0.0365803	-1.13842	-0.992274
		LINC01405	-1.17073	-1.55566	-0.884221	-0.641399	-0.347032	-0.847377	0.770497	0.723307	0.705076	1.26066	1.00951	0.977363
		LINC01411	-1.96684	-0.0548949	-0.940577	1.14997	1.42136	1.30303	-0.41828	0.239244	-0.151739	0.549884	-0.511206	-0.619953
		LINC01449	-1.49542	-1.78749	-0.125715	-0.248207	-0.710526	-0.713885	0.828625	0.638907	1.18257	0.783602	0.745723	0.901821
		LINC01470	-0.460008	-0.212291	1.84017	0.258099	1.36209	1.42311	-0.829075	-0.97954	-0.71657	-0.378556	-1.00842	-0.299012
		LINC01512	1.34145	1.57699	0.640325	0.647512	0.651784	0.511402	-1.1767	-1.07043	-1.19312	-0.680896	-0.59956	-0.648755
		LINC01531	2.15425	1.41027	0.715743	-0.676121	-0.506579	-0.712791	-0.720398	-0.926305	-1.0073	0.325772	-0.289814	0.233264
		LINC01547	-0.647235	-2.24012	-1.38807	0.0684467	-0.148935	-0.00503648	0.902505	0.967324	1.04564	0.695483	0.395165	0.354832
		LINC01551	0.105961	-0.00901716	0.349291	1.00415	1.3631	1.61835	-1.6316	-1.1546	-0.683297	-0.128738	0.110069	-0.943657
		LINC01569	-0.596536	0.17155	-1.97925	-0.976118	-0.654926	-0.900224	0.989923	0.971712	0.279067	1.12719	0.827495	0.740117
		LINC01607	1.0318	2.15835	-0.428593	0.430836	-0.0166936	0.808986	-1.30962	-0.904137	-1.04121	-0.777751	-0.0987316	0.146761
		LIPA	-0.386668	-0.886996	-0.193332	-0.808353	-0.736698	-0.564339	-0.450879	-0.149756	-0.550719	0.996915	1.98652	1.74431
		LIPH	-1.77882	-1.26039	0.706559	1.19942	1.26319	1.1019	0.0659003	0.462245	0.118076	-0.468662	-0.870151	-0.539264
		LIX1	-0.380406	-0.185686	1.9291	0.818633	1.27558	1.06541	-0.575197	-0.653034	-0.6163	-0.696953	-1.1926	-0.788555
		LMCD1	-1.31615	-0.0808428	-2.06424	-0.126431	-0.477629	-0.021528	0.0356226	0.365977	-0.00732333	1.41793	1.03043	1.24418
		LMO1	0.19969	1.15825	0.438938	1.06336	1.03922	0.956565	-1.50165	-1.67489	-0.920093	0.0708584	-0.562961	-0.267299
		LMO7	-1.74239	-1.88654	-0.39569	-0.279035	-0.277625	-0.23686	0.95169	0.950937	0.966214	0.735957	0.516936	0.696413
		LMOD2	-1.61614	-1.11343	-1.423	-0.36058	-0.40543	-0.377484	0.895655	0.914037	0.866836	0.937304	0.796419	0.885812
		LMOD3	-1.36192	-1.41126	-1.53653	-0.185706	-0.270717	-0.34214	0.697747	0.641406	0.678709	1.10714	0.900993	1.08227
		LMTK3	0.94033	1.65086	0.690916	0.699431	0.617923	0.79713	-0.769816	-1.4441	-0.89315	-0.588047	-0.588459	-1.11301
		LOC100128288	-1.44734	-0.0359776	-0.178066	-0.411579	-1.66258	-1.00783	0.748605	0.324673	0.178258	0.853666	1.22808	1.4101
		LOC100129917	2.35787	-0.0161642	1.09259	-0.199236	0.516129	-0.0332489	-0.195663	-1.39975	-1.11646	-0.584885	0.153006	-0.574179
		LOC100130950	1.94625	0.990231	-0.00080393	0.269769	0.575308	0.660248	-0.00420149	-1.16582	-1.34235	0.147147	-0.872469	-1.20331
		LOC100272217	0.662658	1.98316	0.385619	-0.133168	-0.0195899	1.33909	-0.931856	-1.06374	-0.447141	-0.631021	-1.4133	0.269299
		LOC100288162	-2.14014	-1.60006	-0.136465	0.5441	0.396957	0.636544	0.262177	0.776776	-0.0568393	-0.35141	1.46332	0.20504
		LOC100505942	0.62772	1.96676	-0.232903	0.857516	0.150282	0.63529	-2.1401	-0.786781	-0.336055	-0.35814	-0.256046	-0.127543
		LOC100505984	1.24646	2.3601	-1.23011	-0.41288	-0.598206	0.174357	0.37658	-0.361423	-0.979563	0.323647	-0.271224	-0.627742
		LOC100506207	1.06325	-0.252447	-0.461903	1.61928	1.07264	1.17792	-0.000345625	-0.0199587	-1.17648	-1.05713	-0.980483	-0.984344
		LOC100506476	1.46405	2.12199	-1.05879	0.898529	0.214325	-0.0642901	-0.603689	-0.685288	-0.199885	-0.526983	-0.721832	-0.838144
		LOC100506548	1.82272	1.31474	0.280292	0.650268	0.499236	0.509304	-1.21417	-1.15672	-1.12892	-0.441996	-0.485963	-0.648789
		LOC100506725	-0.778615	-0.604467	-1.21435	-0.746892	-0.811317	-0.865992	-0.228069	0.32547	0.714748	1.36424	1.35174	1.4935
		LOC100506844	0.670588	2.55317	0.00471716	0.380017	0.478607	0.253586	-0.55291	-0.553652	-0.342111	-0.868525	-1.1892	-0.834288
		LOC100507194	1.53885	1.36032	-0.0185261	0.85897	0.687427	-0.363635	-1.78668	0.0861523	-0.612698	-0.174614	-0.24384	-1.33173
		LOC100507351	0.00869424	-1.54562	-1.80001	-0.219315	-0.660786	-0.449859	0.90721	1.29122	1.2391	0.582668	0.089262	0.557434
		LOC100507537	0.963497	1.32931	0.179609	-2.35312	-0.108984	-1.19653	0.294755	0.84831	-0.0555127	0.584495	-0.137215	-0.34861
		LOC100652758	1.48944	1.7218	-0.416756	0.752528	0.343878	0.831928	-1.27333	-0.53944	-0.975995	-0.68499	-0.348507	-0.900564
		LOC100996654	1.1906	1.79822	1.17558	-0.41154	-1.39424	0.627664	-0.383484	-0.315992	-1.39424	-0.252424	-0.309389	-0.330744
		LOC100996693	-0.400296	0.967072	-0.223795	0.374902	0.56834	0.338299	1.24116	0.477852	0.877105	-1.09515	-0.990623	-2.13486
		LOC101926975	1.20375	1.10632	0.759401	0.532691	0.819078	1.13572	-1.37946	-0.975837	-0.894744	-0.757079	-0.969777	-0.580066
		LOC101927151	2.04833	1.1837	0.71221	0.137469	0.0553682	0.726796	-0.981236	-1.03316	-0.260179	-0.859191	-0.784557	-0.945555
		LOC101927179	0.544881	0.740822	0.236949	1.01284	0.994226	0.965813	-1.53461	-1.48102	-1.61067	0.0794599	0.00753448	0.0437861
		LOC101927359	1.3764	0.375959	0.489633	1.0057	0.764004	1.28033	-1.22793	-0.850237	-0.935196	-0.104457	-1.15885	-1.01535
		LOC101927797	1.09201	1.74189	-0.245131	1.22921	-0.260427	0.610507	-1.07412	-1.07412	-1.07412	-1.07412	0.327383	-0.198952
		LOC101928222	1.007	1.7186	0.983474	0.768243	0.0416592	0.51405	-1.28193	-0.47194	-0.849105	-0.238432	-1.38171	-0.809908
		LOC101928307	-1.21303	1.5022	0.310089	1.50448	0.972431	0.735787	-1.21303	-0.358121	-1.21303	-0.306247	-0.352661	-0.36888
		LOC101928674	0.96809	2.70558	-0.0756712	-0.464168	-0.270357	-1.1005	-0.0279942	-0.773747	0.263227	-0.544845	-0.197147	-0.482475
		LOC101928718	0.963565	1.10198	0.341408	0.891138	0.954738	1.05389	-0.52959	-0.612399	-0.328857	-1.4168	-1.5467	-0.872374
		LOC101928841	-0.672768	-1.17681	-2.10794	-0.423577	-0.326043	-0.26959	0.727267	0.644832	0.722384	1.23071	0.737294	0.914253
		LOC101929234	0.220394	-0.651924	-0.12221	1.287	1.09835	1.64447	0.442861	-0.903301	0.098695	-1.65899	-0.491715	-0.963632
		LOC101929497	-1.79769	-0.312054	0.748206	-0.212662	0.0190281	-1.30021	-0.366	-0.800862	0.95658	1.10411	0.460336	1.50122
		LOC101929541	1.19243	2.34872	0.17031	0.344176	0.163427	0.136204	-1.43525	-0.708131	-0.623671	-0.626941	-0.658765	-0.302512
		LOC101929567	2.00163	1.46072	-0.0357431	0.427421	0.663089	0.331742	-0.740544	-0.509065	-0.670157	-1.04396	-0.97947	-0.905654
		LOC101929705	1.44977	1.64085	-0.0715945	0.680024	0.585503	0.857629	-0.991111	-1.03382	-0.968195	-0.419872	-0.869979	-0.859202
		LOC101929709	-0.839805	-0.621823	0.216248	-1.53061	-1.21221	-0.701964	-0.182811	0.757333	1.4773	0.378139	0.943426	1.31678
		LOC101929715	0.494102	1.46621	0.301595	1.36976	-0.438755	0.502112	-1.24584	-0.0364413	0.508508	-0.631628	-0.319551	-1.97007
		LOC101929733	-0.59404	-1.54058	-1.21165	-0.139148	-1.09874	-0.694806	1.44889	0.686215	0.719001	0.938157	0.634176	0.852539
		LOC102723354	0.784396	1.32645	-0.29497	1.43664	0.317828	1.17931	-1.24594	-1.21896	-0.357167	-0.268946	-0.399896	-1.25875
		LOC102723828	-1.29098	-1.92211	0.0914713	-0.382488	-0.792666	-0.592387	0.549262	1.00218	0.345192	1.18222	0.757689	1.05262
		LOC105372795	1.13627	1.44079	0.201971	0.820561	0.729054	0.855547	-1.00537	-0.467226	-0.720946	-0.474434	-1.76598	-0.750236
		LOC143666	1.35246	1.54532	0.152255	0.805874	0.925094	0.585352	-1.15528	-0.934172	-0.892316	-0.885393	-0.765297	-0.733901
		LOC154761	1.24934	1.40515	0.397201	0.804286	0.360812	0.825826	-1.44431	-1.28973	-1.32675	-0.410545	-0.342486	-0.228794
		LOC202181	1.53699	0.646105	1.17103	0.971612	0.588487	-0.133965	-1.70946	-0.983152	-1.02715	-0.544952	0.0310481	-0.546594
		LOC283710	-0.234738	0.946499	-0.965456	-0.131016	-1.29397	-1.54569	-0.708004	0.307123	0.485788	1.45019	1.4255	0.263776
		LOC284023	1.13078	1.33219	0.629568	0.806511	0.66847	0.997234	-0.79326	-0.862486	-0.697082	-1.39784	-0.90796	-0.906128
		LOC284454	-1.77939	0.333805	-0.50141	-0.753272	-0.45426	-1.34341	0.782313	-0.289825	1.02655	0.792786	1.34258	0.843536
		LOC284648	1.18168	1.06399	0.648395	0.273605	0.783098	0.915526	-1.52703	-0.957791	-1.75917	-0.137097	-0.391757	-0.093443
		LOC284825	-0.993206	0.494602	0.85074	0.540935	0.350455	0.0111915	0.549266	1.38789	0.151406	-0.0907876	-2.36148	-0.891018
		LOC374443	0.790884	0.0293144	1.00035	1.15518	1.11139	1.29446	-0.986904	-0.876796	-0.93412	-0.818062	-1.25987	-0.505835
		LOC389895	-1.59151	0.363609	0.29083	-0.353141	0.0776653	-0.538529	1.7851	1.28392	0.743465	-0.343233	-1.5102	-0.207968
		LOC400043	0.235914	0.607464	-1.24989	0.839928	1.0027	1.20016	-1.35456	-0.972771	-1.51549	-0.0154544	0.474807	0.747203
		LOC400655	-1.64212	-1.27777	-0.733594	-0.809811	-0.708796	0.490098	0.541077	0.225626	0.404207	1.44642	1.07476	0.989896
		LOC400794	-1.62236	-0.835405	-0.679291	-0.428798	-0.76607	-1.05256	1.13679	1.22268	1.06847	0.753808	0.367239	0.835495
		LOC554223	1.08825	1.16311	0.497314	1.16252	0.603695	0.556998	-1.00795	-0.965418	-1.59272	-0.404749	0.133097	-1.23415
		LOC642366	1.45969	1.92096	-0.0463929	0.37333	0.540896	0.611496	-0.962478	-1.1017	-0.892555	-0.771246	-0.881372	-0.250624
		LOC644554	1.51068	0.086129	0.740219	1.3276	0.703951	-0.187221	-0.788609	-0.0753324	-0.544354	0.0303819	-2.11409	-0.689349
		LOC646762	1.49109	0.890058	0.999271	0.772404	0.65162	0.799186	-1.10677	-1.06823	-0.815307	-0.769378	-0.962082	-0.881866
		LOC653602	0.935554	0.60933	1.22672	1.2415	0.583908	0.906075	-1.16613	-1.34349	-0.46143	-0.905502	-0.701638	-0.924883
		LOC728392	0.305414	1.96504	0.81064	0.601074	0.494401	0.0628704	0.0677759	-0.0894816	-0.138506	-0.994584	-1.53661	-1.54803
		LOC728739	1.80713	0.173191	0.464781	-0.365075	1.3014	1.1652	-0.943471	-0.750722	-0.1535	-1.37032	-0.845981	-0.482619
		LOC81691	-1.47935	-0.635657	-1.1144	-0.476221	-0.979571	-0.698441	1.32754	1.06691	1.19242	0.796099	0.369078	0.631591
		LOC90768	-0.968635	-0.878848	-1.55663	-1.00967	-0.54433	-0.599599	0.817454	0.815426	1.0456	0.969479	0.931513	0.978246
		LOX	0.341456	-0.0793105	-0.258103	0.263719	0.285248	0.36672	-1.63384	-1.40547	-1.33442	0.920636	1.11989	1.41348
		LOXL2	0.356276	0.547365	-0.245659	0.745045	0.556792	0.738824	-1.81391	-1.37996	-1.56792	0.681047	0.814145	0.567948
		LPAR1	0.00348068	-1.1584	-0.444254	0.0433073	-0.381501	-0.693763	-0.76688	-0.781875	-0.50636	1.6364	1.67918	1.37067
		LPL	-0.689465	-0.823833	-0.784903	-0.967029	-1.18415	-1.17126	0.837438	0.694176	0.75124	0.990766	1.03707	1.30995
		LRAT	1.38311	0.519059	1.08046	-0.143628	0.696075	0.973542	-0.014601	-0.073376	-0.231446	-1.06469	-1.81054	-1.31396
		LRRC15	-0.454387	-0.920493	-0.370292	1.33046	1.17318	1.33164	-1.36858	-0.772765	-1.18199	0.891262	0.461906	-0.119934
		LRRC17	-1.31368	-0.68717	-0.956316	-0.426784	-0.807141	-1.00736	0.152333	0.503245	0.473175	1.25917	1.44809	1.36244
		LRRC2	-0.121207	-1.25607	-0.551376	-0.129782	0.462388	0.293304	0.120274	-1.56213	-1.05145	1.06409	1.79178	0.940167
		LRRC26	0.434825	1.15714	0.208444	1.20944	1.07511	1.19861	-1.35183	-0.838886	-1.212	-0.980992	-0.504257	-0.395598
		LRRC29	-1.10928	1.42556	0.672594	0.597568	1.24087	0.685798	-0.633873	-0.205943	0.488303	-0.386503	-1.73043	-1.04466
		LRRC32	-1.6693	-1.46621	0.143121	-0.45693	-0.567224	-1.04898	0.756489	0.890037	0.975357	1.07322	0.738467	0.63196
		LRRC39	-0.256182	-0.125735	-1.23777	-1.34295	-1.23225	-1.10255	0.886169	1.0104	0.968747	0.98943	0.515714	0.926977
		LRRC4	0.804311	0.732751	1.00474	1.07431	0.932987	1.05398	-1.20629	-1.13226	-1.26559	-0.679201	-0.668228	-0.651518
		LRRC4B	0.435678	1.56019	1.11776	0.720478	0.675091	0.824386	-0.553704	-0.60758	-0.64063	-0.788855	-1.40441	-1.33841
		LRRC56	-1.61634	-0.220103	1.51586	0.964589	0.892685	1.2499	-0.494736	0.166765	0.0284901	-1.29278	-0.813672	-0.380659
		LRRC73	0.201455	1.15465	0.0842648	1.66498	0.916763	0.792389	-0.580137	-1.28794	-0.682336	0.0908228	-1.43883	-0.916073
		LRRC8B	1.01678	-0.898226	0.154583	1.02722	1.28595	1.74143	-0.933229	-0.986515	-0.766163	-0.729346	-0.370838	-0.541658
		LRRC8E	0.340672	0.78145	-0.439592	0.724531	0.203186	0.941993	-1.29109	-1.99227	-1.21809	0.774952	0.91627	0.25799
		LRRCC1	-1.3751	-2.00284	-0.38322	-0.404245	-0.198815	-0.436004	1.34554	1.00636	0.980723	0.303501	0.621309	0.542783
		LRRK2	-1.04746	-1.96874	0.725951	0.571678	0.890871	0.91159	0.65178	0.774591	0.816026	-0.755691	-0.948463	-0.622127
		LRRN2	1.05943	1.08242	-0.274552	1.17488	0.997492	1.09102	-1.02584	-0.886215	-1.22274	-1.10019	-0.693336	-0.202362
		LRRN3	1.42485	0.9723	1.87861	0.327318	-0.0382655	0.151199	-0.9764	-1.37412	-0.815693	-0.696032	-0.489971	-0.363791
		LRRN4	0.667605	0.796631	1.63387	0.7011	0.655591	0.910709	-0.440875	-0.715856	-0.618164	-0.924049	-1.30775	-1.35881
		LRRTM1	0.866337	1.80196	-0.152007	0.612927	0.96421	0.564283	0.0535957	-0.333115	-0.620162	-1.20791	-1.00443	-1.54568
		LRRTM3	0.300917	0.236996	1.39357	1.05815	1.14991	1.17715	-0.753296	-0.444024	-0.815702	-1.20121	-1.06724	-1.03522
		LSAMP	0.662983	-0.361877	-0.0455124	-0.217187	-0.405628	-0.382397	-1.0819	-1.06658	-1.18228	0.850832	2.0756	1.15395
		LSP1	-0.853774	-1.22345	-0.297469	0.821091	0.204666	-0.0554983	-0.557537	-1.20233	-0.73861	1.18326	1.89193	0.827724
		LSR	1.05674	1.69155	0.454827	0.235011	-0.0936314	-0.288814	0.720686	0.214399	0.252509	-1.30079	-1.37803	-1.56447
		LST1	1.1747	1.79006	0.763962	0.059896	-0.0307374	0.113143	-1.38753	-1.38753	-1.38753	0.0556825	0.181633	0.0542528
		LTBP2	-1.00569	-0.760334	-1.20196	-0.492741	-0.251724	-0.199532	-0.589749	0.0230051	-0.179746	1.49369	1.57343	1.59135
		LTBR	-0.77119	-1.48855	-0.73039	0.165575	-0.897121	-0.933995	0.0405817	0.719513	-0.0997349	1.17009	1.23646	1.58877
		LUCAT1	0.95	0.645978	0.786283	0.909368	0.818542	0.863716	-1.34412	-1.69812	-1.39476	0.0418243	-0.205121	-0.373597
		LUM	-1.33199	-1.1326	-1.3216	-0.489433	-0.689756	-0.434544	0.643972	0.690471	0.591831	1.03663	1.16194	1.27509
		LYG1	0.437393	1.65166	0.982875	0.855525	0.383435	-0.244367	-0.45212	-0.766699	-2.27192	-0.438113	0.0330116	-0.170681
		LYL1	-1.28804	-1.05604	-0.258365	0.0876231	-0.197948	0.293999	2.17627	0.751977	1.12697	-0.233408	-0.245862	-1.15717
		LYPD6B	0.451346	1.29653	0.809957	0.6717	1.17464	0.488532	-1.65313	-1.75588	-0.314542	-0.335068	-0.331467	-0.502625
		LYZL4	0.47997	1.02199	1.07693	1.12913	0.924839	1.00931	-0.87524	-1.12758	-0.974509	-0.688772	-1.02283	-0.95324
		LZTFL1	1.23335	0.607534	1.17403	0.863176	0.886779	0.832213	-1.14428	-1.27477	-0.937572	-0.640181	-0.842991	-0.757285
		LZTS1	-0.752351	-0.745081	-1.45532	-0.8405	-0.509564	-0.610436	0.187796	0.211171	0.53172	0.784975	2.00564	1.19195
		MAB21L3	-1.17509	-2.05149	0.066644	-0.965602	-0.0868123	-0.243989	0.833498	1.33496	1.02065	0.455031	0.825131	-0.0129297
		MAD2L1	-1.56456	-1.10886	-0.663011	-0.841488	-0.692551	-0.599708	0.831586	0.97151	1.02062	0.521908	1.31657	0.807977
		MAF	0.28324	-0.0292623	1.04461	1.22589	1.26811	1.23026	-1.18096	-1.29844	-1.21766	-0.264983	-0.589949	-0.470852
		MAFA	1.75363	1.60538	0.00560779	0.429397	0.270775	0.637441	-0.63042	-0.708713	-1.05491	-0.0473143	-0.892859	-1.36802
		MAFB	0.956512	1.00504	0.0737449	0.719425	0.904817	1.04799	-1.50826	-1.59163	-1.32073	0.0428219	-0.0501351	-0.279596
		MAFF	1.38244	1.45898	0.540346	0.539065	0.58581	0.599071	-1.4814	-1.2687	-1.14629	-0.234485	-0.604421	-0.370412
		MAGEE1	1.32611	0.24157	1.06233	0.796349	1.14687	0.93395	-0.854716	-1.03607	-1.21133	-0.927509	-0.808123	-0.669428
		MAGEL2	1.588	0.88166	1.31961	0.778763	0.421386	0.38739	-0.997314	-1.19254	-0.671411	-0.807516	-0.700566	-1.00747
		MAGI1	-0.631235	-2.55868	-0.811178	-0.183781	-0.0237064	-0.0673171	0.895999	0.92978	0.964525	0.605604	0.383918	0.496066
		MAGT1	2.17462	0.523379	1.0054	0.256125	0.414291	0.624081	-0.73183	-0.677429	-0.596726	-0.987032	-1.11424	-0.89064
		MAL2	1.85924	1.37626	0.331381	0.460912	0.0732255	0.769178	-0.837681	-0.525783	-1.53824	-0.906154	-0.521635	-0.540701
		MALL	-1.01991	-1.01371	-0.698721	-1.02746	-0.450315	-1.01967	0.121739	0.769418	0.352385	1.30105	1.58442	1.10077
		MAMDC2	-1.08726	-1.25389	-1.01708	-0.773272	-0.439053	-0.591737	0.427271	0.510439	0.132209	1.28633	1.30784	1.4982
		MANEAL	-0.277853	0.59865	0.244613	1.41154	0.999195	1.52924	-0.485375	-0.282817	-1.88968	-0.300215	-0.800817	-0.746489
		MANF	1.53591	1.93873	0.583717	0.391713	0.172007	0.240806	-1.04804	-1.01736	-1.09179	-0.575721	-0.616222	-0.51375
		MAP1LC3A	-1.97644	-0.793085	-0.664292	-0.367991	-0.621117	-0.877794	0.844713	0.869954	0.786461	0.910707	0.82301	1.06587
		MAP1LC3B	1.53134	1.81626	0.425976	0.533294	0.425917	0.381601	-1.09259	-0.893926	-0.926724	-0.584438	-0.986138	-0.630564
		MAP1LC3B2	1.46286	1.04006	0.103048	0.893639	0.909572	0.0223693	-0.759044	-0.107856	-1.64712	-1.66787	-0.242142	-0.00750474
		MAP3K1	0.512682	-1.85194	1.5694	0.863306	1.03702	1.07073	-0.450919	-0.395733	-0.4694	-0.674235	-0.83917	-0.371757
		MAP3K5	-1.05029	-1.96308	-1.03812	-0.199205	-0.016096	-0.645102	0.680711	0.552066	1.01671	1.11511	1.13907	0.408212
		MAP3K9	1.81904	0.00839792	1.18337	0.61066	0.591069	0.913062	-1.06928	-0.898355	-1.13885	-0.389811	-0.751096	-0.878206
		MAP4K1	0.584112	1.98935	0.922092	0.492507	0.368002	0.779842	-1.10283	-1.01923	-0.924953	-0.728566	-0.293982	-1.06634
		MAP4K4	-0.893921	-2.11525	-0.614774	-0.49045	-0.571508	-0.507277	0.765439	0.84645	0.820043	0.940042	0.850404	0.970805
		MAP6	0.94331	1.48508	0.508521	0.798723	0.736708	0.808261	-0.670638	-0.461961	-0.394674	-0.824168	-1.57398	-1.35519
		MAPK11	-1.81256	-0.338971	-0.686658	0.0881087	-0.66246	-0.0682404	-0.0340915	0.0931609	-0.583115	0.591863	1.98274	1.43022
		MAPT	1.25642	0.936583	0.522224	1.01701	0.893622	0.995352	-1.17341	-0.953709	-1.11482	-0.657915	-0.906638	-0.814728
		MARCKS	-1.18622	-1.53202	-0.468616	-1.03415	-0.59982	-0.640993	1.05702	1.05641	1.02768	0.519649	0.949072	0.851999
		MASTL	-1.22921	-2.30638	-0.517127	0.0131384	-0.318162	-0.127042	0.955346	1.16204	0.842643	0.393883	0.47315	0.657722
		MATN1-AS1	1.1681	1.87899	0.778825	0.702378	0.156633	0.517508	-0.870607	-0.912383	-0.526151	-1.14015	-0.810433	-0.942709
		MATN3	-1.81228	-0.667535	0.131917	0.0853562	-1.1509	-0.0955756	0.00136745	-0.419203	0.46031	0.152221	1.72238	1.59194
		MB	-1.38263	-0.55835	-1.25738	-0.708763	-0.745528	-0.91497	1.11162	1.02596	1.05071	0.833316	0.676951	0.869065
		MBNL1	-0.453399	-2.54746	-0.922909	-0.460413	-0.12506	0.216139	0.513805	0.906862	0.741685	0.664191	0.846777	0.619779
		MBOAT7	0.824186	1.80686	0.869438	0.586769	0.542941	0.820023	-0.973684	-0.992421	-0.957693	-0.866589	-0.759498	-0.900328
		MC5R	-1.64961	-1.24469	0.533978	1.20561	1.27444	1.1206	-0.820548	-0.413006	-0.958627	0.265604	0.48825	0.19801
		MCAM	-1.16302	-1.24143	-0.958596	-0.762993	-0.695276	-0.790737	0.727647	0.699877	0.805141	1.02547	1.11835	1.23557
		MCEMP1	0.772218	1.18837	0.0405664	1.12355	1.13849	1.07653	-1.05147	-0.853703	-1.20607	-1.21035	-0.50137	-0.516767
		MCF2L2	1.38434	-0.262766	0.99934	1.18666	0.912707	1.00854	-1.07956	-0.831293	-1.0691	-0.532792	-0.887591	-0.828476
		MCHR1	0.277986	0.91729	0.96293	0.835024	0.964945	0.620952	-1.44144	-1.61296	-1.55876	-0.0913458	0.14874	-0.0233705
		MCM10	-1.82579	-1.53211	-0.241156	-0.618647	-0.231033	-0.600901	0.808222	0.740888	0.862149	0.58772	1.21291	0.837744
		MCM2	-1.60801	-1.07277	-0.645896	-0.513445	-0.690797	-0.810948	1.05284	0.954176	1.00134	0.35006	1.402	0.581445
		MCM4	-1.08342	-1.68996	-0.328297	-0.798704	-0.633858	-0.837743	1.04227	0.968271	0.909849	0.533824	1.22846	0.689306
		MCM5	-1.82348	-1.28363	-0.1873	-0.59706	-0.627623	-0.673708	1.07414	0.919909	1.0528	0.478737	1.00751	0.659698
		MCM7	-1.38011	-0.69147	-0.801647	-0.931095	-0.830107	-0.84046	1.03651	0.781522	1.09556	0.39797	1.48687	0.676456
		MCM8	-1.03599	-2.31356	-0.390435	-0.361634	-0.625932	-0.0847584	0.910212	0.785842	0.887342	0.709792	0.780747	0.738374
		MCPH1-AS1	1.54006	0.932171	0.199587	0.764062	0.601629	1.11021	-1.44628	-0.834647	-1.39868	-0.269715	-0.652122	-0.546283
		MDGA2	1.0155	-0.0887029	-0.0497456	1.2827	1.311	1.37455	-1.06863	-1.24162	-1.12644	-0.418539	-0.70388	-0.286187
		ME3	-2.17826	-1.10892	-0.519348	-0.537635	-0.161238	-0.468059	1.02631	0.925488	0.890864	0.761549	0.704282	0.664966
		MECOM	-0.249991	-0.970136	1.06885	-0.634788	-0.0552334	-0.179218	-1.22769	-1.15892	-0.163707	0.884277	2.10088	0.585677
		MED12L	-0.455403	-2.91141	-0.174024	-0.0808183	-0.0892557	0.0763829	0.704368	0.659209	0.613763	0.657399	0.385161	0.614627
		MEDAG	-1.05307	-1.25564	-0.585035	-0.364567	-0.597533	-1.05236	-0.145246	0.539162	0.351342	1.2154	1.71697	1.23057
		MEGF10	0.865101	-0.990192	1.14825	1.02637	1.06238	1.19536	-0.159243	-0.494513	-0.347231	-1.51397	-0.733533	-1.05878
		MEI1	1.37423	1.41814	0.83844	0.752143	0.444655	0.607948	-0.773466	-0.482732	-0.982353	-0.900789	-1.24894	-1.04728
		MEIS3P1	-1.7122	-1.73123	-0.144325	-0.548217	-0.424345	-0.46935	0.890071	0.783848	1.07366	0.79789	0.580821	0.903383
		MELK	-1.71761	-1.23414	-0.679829	-0.859299	-0.302056	-0.515765	0.938378	0.916705	1.07011	0.422344	1.00714	0.954031
		MESP1	0.758066	1.92718	0.26089	0.86746	0.487333	0.666894	-0.878038	-1.24727	-0.554779	-0.04245	-1.28339	-0.961897
		MEST	-0.912452	-0.770809	-0.305946	-0.837338	-0.884106	-1.04196	1.49375	1.55567	1.46527	0.026353	-0.106036	0.317596
		MET	-0.776266	-1.20114	0.317917	-0.649553	0.572344	0.320922	-0.821868	-0.65662	-0.295222	-0.181429	2.42468	0.946231
		METTL21B	1.1738	0.895648	0.28746	0.788214	0.839274	0.85348	-1.82708	-1.24394	-1.25234	-0.423705	0.105746	-0.196555
		METTL7A	-1.65229	-1.58215	-0.279924	-0.470194	-0.798657	-0.40522	0.634829	0.753568	0.855809	0.795525	1.17601	0.972686
		MFAP4	-0.655169	-1.23931	-0.961286	-0.751819	-0.743142	-0.831943	0.163441	0.49287	0.332295	1.21371	1.5483	1.43206
		MFI2	-0.111197	0.5242	0.624267	1.12317	0.871026	0.974219	-1.64208	-1.43765	-1.55613	0.306747	0.268161	0.0552633
		MFNG	-1.55371	-1.32989	-0.927557	-0.590339	-0.666665	-0.151759	1.01319	0.940297	1.36489	0.666576	0.900775	0.334193
		MFSD2A	0.0512718	0.415293	0.217013	1.21427	1.12404	0.893068	-0.927398	-1.20076	-2.17143	-0.0655168	0.469749	-0.0196027
		MGAT2	2.12562	1.27961	0.936169	0.229887	-0.00387827	0.191306	-0.745881	-0.927767	-0.774185	-0.982992	-0.747868	-0.580022
		MGAT4A	1.73042	-0.142652	0.158116	0.663112	1.40442	0.931054	-0.642853	-0.765918	-0.778716	-0.766444	-1.56032	-0.230216
		MGAT4C	0.179699	-0.609035	0.0849109	1.13547	1.52695	1.56604	-0.942324	-1.19522	-1.46104	0.0574761	-0.209727	-0.133203
		MGP	-1.0734	-0.856985	-1.14511	-0.852758	-0.889539	-0.708812	0.480922	0.72531	0.572108	1.16776	1.24884	1.33165
		MICALCL	-1.54469	-2.03152	-0.912151	0.362879	0.493462	1.08181	0.0613112	0.482648	-0.115616	0.230447	0.852415	1.039
		MIF	0.925283	1.86062	0.436049	0.749724	0.673206	0.707902	-1.05349	-1.06363	-1.08112	-0.704792	-0.630607	-0.819142
		MIF4GD	0.708128	1.98058	0.56274	0.797724	0.476429	0.400117	-0.392767	-0.299288	-0.48241	-1.0446	-1.40348	-1.30316
		MIIP	-0.792927	0.79197	-0.592833	-1.36292	-1.38978	-1.34733	0.883172	0.992566	0.820994	0.769314	0.655686	0.572089
		MIR210HG	1.19034	1.74667	0.404035	0.782653	0.644814	0.503834	-1.24077	-1.22848	-0.88369	-0.526465	-0.625912	-0.767021
		MIR4435-2HG	-1.4564	0.717891	-1.15141	-0.0363037	-0.134131	-0.263655	-0.931777	-0.158087	-0.664292	1.36723	1.16767	1.54328
		MIR4697HG	-0.867281	-1.46541	-1.63099	-0.232942	-0.381773	-0.564927	1.03384	1.13477	1.19595	0.730698	0.364135	0.68394
		MIR503HG	-1.1138	-1.49458	1.06548	-1.31168	-0.316699	-0.572738	0.573956	-0.131125	0.00588283	0.798942	0.982923	1.51344
		MIR600HG	1.56676	1.82251	0.340485	0.51462	0.497273	0.39704	-0.959093	-0.780907	-0.881552	-0.921505	-0.865063	-0.730567
		MIR99AHG	-1.56173	-1.56075	-0.122839	-0.77161	-0.210262	-0.873786	1.33683	0.988466	0.716793	0.675083	0.780546	0.603262
		MIS18BP1	-1.37797	-1.99217	-0.31216	-0.485047	-0.505597	-0.350718	0.763443	0.753349	1.14305	0.547158	0.994051	0.822607
		MIXL1	-1.65715	-0.48329	-0.907518	-0.838588	-0.751708	-0.681279	1.24629	0.935306	1.29568	1.00174	0.401247	0.439274
		MKI67	-1.72567	-1.59504	-0.437543	-0.433888	-0.578486	-0.420302	0.774856	0.809532	0.898905	0.765964	1.13114	0.810528
		MLLT4-AS1	0.403997	-0.391885	1.48841	1.22851	0.831888	1.09359	-0.855956	0.11819	-0.40569	-1.03683	-1.12873	-1.3455
		MLPH	-1.49567	-0.580556	-0.247147	-0.477554	-0.844854	-0.324362	-0.205874	-0.0754499	-0.36342	1.38183	1.64689	1.58617
		MME	-0.102502	-0.318651	0.160056	0.357442	0.346957	0.590787	-1.5957	-1.4394	-1.34063	0.824106	1.28678	1.23076
		MMP1	0.503882	0.957173	0.411546	1.0512	1.06681	1.13821	-1.18064	-1.44451	-1.51063	-0.217611	-0.4632	-0.312231
		MMP10	0.798762	0.655993	0.543597	1.46854	1.00608	0.954599	-1.20413	-1.17634	-1.15109	-0.293554	-0.684487	-0.917977
		MMP14	-1.06866	-0.630924	-1.1466	0.334112	0.236753	0.525186	-0.948772	-0.530742	-0.891609	1.19381	1.54955	1.3779
		MMP16	0.319229	-2.52422	-0.536352	-0.247168	-0.408931	0.120035	-0.208466	0.069827	0.505834	0.462876	1.71501	0.732325
		MMP17	-0.648432	0.627581	-0.667514	0.512706	-0.380498	0.38815	-1.04007	-1.41942	-0.852667	0.491002	2.06451	0.924645
		MMP2	-0.785881	0.0826342	-0.367769	0.286702	0.0605605	0.27078	-1.24357	-1.12965	-1.27295	1.21519	1.48003	1.40392
		MMP23B	-1.67183	-0.936416	-1.50734	-0.386654	-0.181362	-0.394621	1.17969	1.06652	0.781148	0.588221	0.445897	1.01675
		MMP24	-0.345859	-0.0897053	1.27283	1.46842	1.17575	1.246	-0.404394	-0.740209	-0.687621	-0.616684	-1.12074	-1.15778
		MMP3	-0.689776	-0.885811	-0.891823	-0.498556	-0.270518	-0.380084	-0.549935	-0.58913	-0.0542291	1.51554	1.42086	1.87346
		MMP9	-0.424155	0.282248	1.01044	1.24992	1.19509	1.14327	-1.19849	-1.30083	-1.46107	0.033243	-0.172131	-0.357529
		MND1	-1.68646	-0.541035	-0.744542	-1.08275	-0.678458	-0.667352	1.2233	1.06728	0.818665	0.461708	1.05274	0.776902
		MOB3B	0.0301471	-1.10992	-0.85779	-0.481391	0.0955347	-0.569897	-0.998984	-0.283918	-0.170394	0.80681	2.24004	1.29976
		MOCOS	1.04128	1.23768	0.548421	0.708125	0.600017	0.377522	-1.83424	-1.37815	-1.31252	-0.143264	0.250949	-0.0958231
		MORN3	1.59861	-0.430833	1.1935	0.80861	0.579907	1.0238	-1.25664	-0.133009	-1.26318	-0.969043	-0.549774	-0.601948
		MOXD1	0.959153	0.87082	0.771898	1.00155	1.00546	1.00057	-1.29984	-1.20612	-1.08527	-0.538241	-0.697301	-0.782689
		MPP2	1.3177	1.38234	0.34778	0.820603	0.767318	0.769337	-0.673943	-0.656527	-0.731583	-0.728146	-1.37218	-1.2427
		MPP3	-1.00524	-0.140309	-0.597848	-1.42371	-1.32133	-0.701576	1.07325	0.358717	0.867689	1.23158	0.370379	1.2884
		MRAP2	-1.47874	-0.71585	-0.123024	-0.756966	-0.46721	-1.09688	1.47236	1.37736	1.44783	0.296644	-0.121244	0.165716
		MREG	-0.765606	-1.21423	-0.797695	-0.0570875	0.278825	0.578717	-0.920788	-1.27865	0.862064	1.09516	1.81652	0.402771
		MROH6	0.0881715	1.96667	0.850526	0.364426	0.842706	0.905164	-1.14627	-1.11248	-0.86496	-0.296227	-0.605298	-0.992432
		MSC	-0.380754	0.160393	-2.16328	-0.580122	-0.163949	0.507615	-0.710887	-0.139566	-0.327619	1.50633	1.16769	1.12414
		MST1L	1.779	1.89197	0.161717	-0.393646	0.736972	0.0811673	-1.0577	-0.367394	-0.716998	-0.325912	-1.05306	-0.736111
		MSTO1	1.65408	1.5925	1.2458	0.418682	0.0429034	-0.155922	-0.604865	-0.813327	-0.601511	-1.01344	-0.861985	-0.902913
		MSX1	-0.113609	0.855658	-0.868036	-0.715275	-0.515956	-1.13813	-0.625517	-0.80424	-0.280076	0.939965	1.85332	1.4119
		MSX2	-1.52154	-1.15707	-0.209466	-0.727688	-0.655877	-0.847155	1.33114	1.27278	1.31358	0.46729	0.267717	0.46629
		MT1F	1.05297	0.729705	1.65042	0.417158	0.0437104	0.925928	-1.5193	-0.37896	0.0500841	-1.35854	-0.791716	-0.821457
		MT1G	0.483177	1.26362	1.70582	-0.275327	0.520924	0.579747	-0.429921	-1.44091	0.465057	-0.832659	-1.42362	-0.615908
		MT1X	-0.00722288	1.131	0.75226	0.694306	0.901767	0.861417	-1.37458	-0.931558	-1.88792	-0.191878	-0.589399	0.6418
		MT2A	-0.436604	0.225749	0.574741	0.105678	0.484872	0.158452	-1.55825	-1.27826	-1.52998	1.08464	0.748951	1.42001
		MT3	0.62129	1.70389	-0.0689302	0.9461	1.0291	0.925042	-1.03567	-1.11871	-1.23663	-0.541652	-0.627843	-0.595989
		MTCP1	0.84063	0.993947	0.296061	1.302	0.873303	1.14801	-1.25094	-1.35621	-0.695015	-0.798843	-0.70294	-0.649995
		MTFP1	1.1005	2.07021	0.576489	0.0792108	0.411501	0.203544	-1.39959	-1.31044	-1.03822	-0.393346	-0.154598	-0.145255
		MTFR1	1.80198	1.07031	1.02639	0.563161	0.318175	0.266457	-1.3428	-1.13622	-0.98521	-0.850236	-0.299382	-0.43263
		MTFR2	-0.930157	-0.524987	-0.576322	-2.05309	-0.900483	0.182171	0.635723	0.445267	1.19996	0.642835	1.2908	0.588285
		MTHFD1	-1.48916	-1.12593	-0.0398373	-0.86777	-0.850905	-1.02869	0.862949	0.905662	1.02173	0.652179	1.08787	0.871896
		MTHFD2	1.96759	0.817504	1.24287	0.0917423	0.0405907	0.127211	-1.36657	-1.08287	-1.26725	-0.326619	0.10892	-0.353124
		MTL5	-0.327671	-0.127056	-1.48128	-1.22301	-0.951776	-1.10887	0.970302	0.369473	0.63167	1.2698	0.941273	1.03715
		MTRNR2L1	-1.76003	-0.513653	-1.08409	-0.545933	-0.975769	-0.483425	0.939798	1.01373	0.888605	1.1467	0.587372	0.786704
		MTRNR2L2	-1.39998	-0.857278	-1.00924	-0.925151	-0.757228	-0.671018	1.16751	0.910631	1.02697	1.02206	0.720742	0.771972
		MTRNR2L8	-1.48393	-0.897161	-1.06331	-0.646865	-0.706343	-0.788452	1.16658	1.03984	0.964569	0.853249	0.740981	0.82084
		MTRNR2L9	-1.40812	-0.575701	-1.11925	-0.796541	-0.885633	-0.790172	1.21588	1.05307	0.991092	0.920587	0.692035	0.702761
		MTUS1	-0.965884	-1.58711	-1.02079	-0.698303	-0.525087	-0.702691	1.1053	1.12613	1.01378	0.83179	0.594648	0.828214
		MUC20	1.07203	0.655262	1.3247	1.13869	0.26616	1.00679	-1.05348	-0.945013	-0.851417	-0.874064	-0.495338	-1.24432
		MURC	-1.22389	-1.49069	-1.43037	-0.456862	-0.41372	-0.308253	0.8251	0.87925	0.985773	0.928584	0.758841	0.946233
		MVP	-1.11966	-0.427288	-1.06735	-0.988513	-0.532247	-1.2183	0.59284	0.732346	0.272978	1.15961	1.25143	1.34416
		MX1	-0.32301	-0.754645	-0.85624	-0.934026	-0.0640572	-0.975305	1.15948	-0.120554	-0.920646	0.63947	1.26648	1.88306
		MXRA5	-1.01784	-1.22867	-1.024	-0.682118	-0.852438	-0.62287	0.452163	0.669547	0.456744	1.15551	1.32983	1.36414
		MYBL1	-0.623012	-2.46132	0.0739503	-0.542777	-0.176903	-0.764159	0.811592	0.84131	0.996138	0.305557	0.746128	0.793491
		MYBL2	-1.84781	-1.26015	-0.364646	-0.601425	-0.508877	-0.683353	0.891131	0.847629	0.950939	0.610101	1.14822	0.818234
		MYBPC3	-1.34126	-0.971313	-1.04225	-0.751528	-0.754745	-0.720092	1.21201	1.07895	1.15608	0.842374	0.597119	0.694656
		MYBPH	-1.30795	-0.387274	-1.51354	-1.07052	-0.297276	-0.700911	1.1221	1.33742	0.956974	0.665267	0.627802	0.5679
		MYBPHL	1.15738	2.2318	-1.25749	0.524372	0.536041	0.361079	-0.63442	-0.724078	-0.541675	-0.129765	-0.696668	-0.826576
		MYC	-0.326032	-0.74571	-0.260299	-0.509254	-0.492759	-0.259163	-0.783318	-0.671253	-0.184176	0.477026	2.69145	1.06349
		MYCL	1.44415	1.33059	0.915212	0.618642	0.531075	0.692335	-0.715214	-0.95693	-1.00661	-0.992741	-0.982651	-0.877855
		MYCN	0.69631	0.448152	-0.234842	1.16627	0.764302	1.31045	-1.8251	-1.46879	-1.04177	0.134672	0.0726464	-0.0223018
		MYDGF	0.982118	2.03599	0.232214	0.635559	0.40298	0.521941	-1.17301	-1.36147	-1.15742	-0.385272	-0.293326	-0.440311
		MYH14	-0.27103	0.29013	-1.31976	-1.21299	-1.02345	-0.972886	0.276007	-0.0565028	0.233097	1.30718	1.30091	1.4493
		MYH15	1.91282	1.30842	0.629987	0.504118	0.377974	0.434501	-0.623706	-0.746195	-0.712496	-0.995671	-0.949681	-1.14007
		MYH7	-1.24044	-0.871645	-1.35224	-0.694216	-0.657523	-0.633458	0.556069	0.609218	0.607823	1.26131	1.19445	1.22066
		MYH7B	-1.36831	-0.808103	-0.388606	-1.01729	-1.00693	-1.0069	0.980612	0.783429	1.02101	1.00276	0.86749	0.940831
		MYH8	0.627849	1.43295	0.712037	0.956643	0.936522	0.911883	-1.14243	-1.0683	-1.06249	-0.99232	-0.673052	-0.639303
		MYL1	1.21437	1.76168	0.555005	0.542483	0.675299	0.354928	-1.41462	-1.22855	-0.438256	-0.496341	-1.01223	-0.513756
		MYL2	-1.68687	-1.08127	-1.02837	-0.556395	-0.56582	-0.552357	0.873949	0.92732	0.903894	0.907298	0.899367	0.959255
		MYLK	0.522278	0.030121	2.51985	-0.0438499	0.821257	0.56631	-0.688249	-0.854706	-0.662623	-0.819784	-0.91593	-0.474678
		MYO10	-0.15857	-1.41621	-0.0177072	0.497982	0.601875	0.750623	-1.23456	-0.93391	-1.24328	0.982846	1.60059	0.570318
		MYO1D	1.4182	1.43868	1.06641	0.441811	0.464707	0.466101	-1.16741	-1.06996	-1.23321	-0.52694	-0.695166	-0.603234
		MYO5B	1.39433	0.633771	0.747761	0.818605	0.649738	1.30385	-1.09368	-0.832725	-0.916795	-0.697605	-1.19268	-0.814569
		MYO6	1.78651	0.563615	1.28207	0.469758	0.521968	0.723254	-0.967671	-0.925565	-0.843237	-1.06122	-0.770154	-0.779332
		MYOM2	-2.06259	-1.29315	-0.205786	-0.424003	-0.327098	-0.567765	1.08927	1.04237	1.11431	0.628362	0.446636	0.559442
		MYOT	0.246446	1.11421	-1.32561	-0.0219	-1.51434	0.497443	-0.496728	-0.974195	-0.716251	1.50782	0.823503	0.859593
		MYOZ1	-1.84607	-0.623596	-0.741386	-0.559248	-0.66748	-0.752996	1.2051	1.23547	1.23166	0.692333	0.335834	0.490387
		MYOZ2	-1.11644	-0.482676	-1.06297	-1.02372	-0.895454	-1.05459	0.979165	1.0715	0.99923	0.973023	0.611771	1.00115
		MYOZ3	-1.51895	-0.918524	-0.514535	-0.777052	-0.422438	-0.995918	0.379327	0.501455	0.27668	1.35202	1.19439	1.44354
		MYPN	-1.76233	-1.83275	-0.341932	-0.351295	-0.206049	-0.390731	0.691299	0.668025	0.925853	1.04378	0.682742	0.873385
		MYRF	-1.13902	-1.37257	-0.4728	-1.16568	-0.470042	-0.883006	0.757921	0.824368	0.780027	1.06417	1.24391	0.832733
		MZB1	1.86556	1.73457	-0.962008	-0.338957	0.607874	-0.312833	0.389626	-0.962008	-0.962008	-0.236299	-0.962008	0.138487
		MZT2A	0.785271	2.32474	0.311697	0.581195	0.5366	0.347499	-0.863784	-0.847098	-1.00926	-0.641128	-0.565333	-0.960399
		NAB2	-0.33814	0.984751	0.172407	1.37885	1.367	1.35024	-0.59368	-0.690708	-0.616171	-1.07994	-0.815222	-1.1194
		NABP1	0.213889	-0.865801	-0.204062	-0.247689	0.037149	0.853633	-1.50238	-0.893498	-1.18794	1.1478	1.5233	1.12561
		NAGS	1.4014	1.94027	0.0121709	0.444199	0.761635	0.36906	-1.18354	-0.657519	-0.784454	-0.463742	-0.88549	-0.953987
		NANS	1.5293	2.09697	0.700576	0.243743	-0.165391	0.053358	-0.972648	-1.09909	-0.860646	-0.530504	-0.574247	-0.42142
		NAPSA	1.13226	1.61647	0.866138	0.654918	0.481342	0.395121	-0.648837	-0.461509	-1.12889	-0.518518	-0.69006	-1.69843
		NAV1	-0.669046	-1.96104	0.0427051	0.38447	0.476235	0.719839	-0.944132	-0.62294	-0.821043	1.2312	1.0519	1.11185
		NAV2	-1.54813	-2.23632	-0.0104098	-0.147361	-0.0433758	-0.150398	1.04737	1.00856	1.01623	0.452396	0.212585	0.398857
		NBL1	-1.30313	-0.550682	-1.3953	0.214638	-0.287394	-0.109483	-0.917149	-0.187123	0.328446	1.39288	1.52285	1.29146
		NBR2	1.60387	1.75866	0.764644	0.606965	-0.137488	0.0266204	-0.614192	-1.13685	-0.940878	-0.370939	-1.25563	-0.304781
		NCALD	-1.3874	-0.366611	0.977237	1.27054	1.3722	1.08055	0.0917767	-0.224786	0.151498	-0.787109	-1.44096	-0.73694
		NCAPG	-1.63059	-1.41644	-0.125963	-0.739577	-0.71009	-0.66833	0.789358	0.782242	0.890091	0.754856	1.22757	0.846863
		NCAPG2	-1.44239	-1.66893	-0.30194	-0.674478	-0.462983	-0.736032	0.94531	1.07704	0.919628	0.559821	1.00696	0.777987
		NCAPH	-1.68322	-1.34406	-0.330211	-0.730154	-0.582241	-0.666054	1.03285	1.02256	1.05418	0.575364	0.920056	0.730916
		NCCRP1	-1.05174	-1.71253	-0.751328	-0.310148	-0.635904	-0.480998	1.25542	1.58287	1.06536	0.579252	0.171193	0.288544
		NCK1-AS1	0.806914	1.3001	-0.958763	1.43541	0.330675	1.23715	-0.0430899	-0.362502	-0.692573	-1.16405	-0.56613	-1.32313
		NDC80	-1.77088	-1.25823	-0.509811	-0.567206	-0.466526	-0.748421	1.0394	1.05596	1.07867	0.595932	0.822473	0.728631
		NDNF	1.30577	0.877445	0.391926	0.987459	0.865679	0.649522	-1.63139	-1.20227	-1.35849	-0.332856	-0.208828	-0.343964
		NDP	-0.636762	-0.918425	-0.918425	-0.426048	-0.918425	-0.0509906	-0.226878	-0.616521	0.20499	1.0012	2.11154	1.39474
		NDRG1	0.863957	0.759512	0.858909	0.904448	0.837264	0.886971	-1.58212	-1.43502	-1.32811	0.0172022	-0.398961	-0.384045
		NDUFA4L2	0.92806	1.23165	0.769663	0.942946	0.880824	0.897184	-1.19268	-1.14417	-1.05402	-0.658929	-0.770104	-0.830425
		NEB	-0.495285	-1.72827	-1.34741	0.646729	0.840691	0.629336	-0.981108	-0.262202	-0.395697	1.21986	0.952473	0.920876
		NEBL	-0.494375	-2.09485	-0.541713	-0.951253	-0.523945	-0.574882	0.905491	0.989564	0.924188	0.891986	0.603008	0.866783
		NECAB1	-0.612034	-1.81754	-0.779713	-1.00287	-0.291565	-0.503953	1.10997	1.29723	1.34503	0.552765	0.135794	0.566896
		NEDD9	0.799238	0.70499	1.6659	0.708366	0.896817	0.75508	-1.01824	-1.12278	-0.984846	-0.697989	-0.885398	-0.821135
		NEFH	0.686655	1.19204	0.625572	1.084	0.861107	0.832486	-1.15523	-1.19329	-1.61081	-0.709849	-0.13051	-0.482175
		NEFL	0.956091	1.04628	0.868069	0.913292	0.997237	0.956826	-0.980507	-0.947758	-0.931286	-0.919659	-1.01688	-0.941706
		NEFM	1.09206	0.953148	0.804178	0.957435	0.924873	0.923086	-1.16	-1.18765	-1.14617	-0.69575	-0.713428	-0.751792
		NEIL3	-1.37747	-1.55156	-0.312575	-0.989275	-0.531214	-0.430695	0.679477	0.960973	0.952396	0.509894	1.50043	0.589625
		NEK2	-2.05192	-0.895191	-0.374475	-0.620756	-0.581858	-0.657804	1.03638	1.1175	0.968767	0.592327	0.694178	0.772844
		NEK8	1.52028	0.920523	1.37635	-0.223662	-0.398718	0.776095	0.0944496	-0.278736	-0.547163	-1.76096	-0.212046	-1.26641
		NELL2	1.45079	1.53411	0.413635	0.504898	0.656704	0.640509	-1.35211	-1.27257	-0.981944	-0.566513	-0.431487	-0.596018
		NET1	-1.3417	-2.03069	-0.463756	-0.32525	-0.301653	-0.312435	0.334726	0.542734	0.479924	0.99606	1.25824	1.1638
		NETO1	0.966343	0.336092	0.51655	1.21302	1.15606	1.17902	-0.898226	-1.31173	-1.36218	-0.711414	-0.620263	-0.463258
		NETO2	-0.357436	-0.935654	-0.314825	-0.504002	-0.387818	0.0923183	-0.946914	-0.502522	-0.698618	0.836588	2.20044	1.51844
		NEU3	-0.335828	-2.93267	0.0782716	-0.0267246	-0.23085	-0.0370391	0.342794	0.491703	0.383195	0.742747	0.814646	0.709752
		NEU4	1.11032	1.54702	0.630821	0.689744	0.458647	0.592959	-0.902241	-1.62971	-1.28958	-0.810848	-0.012935	-0.384193
		NEURL1	1.52246	1.15758	0.606425	0.813139	0.56853	0.670771	-1.22383	-1.44135	-1.00385	-0.421084	-0.626058	-0.622723
		NEURL1B	-1.70072	-1.26525	-0.117351	-0.631147	-0.469474	-0.725284	1.31762	1.21888	1.29631	0.423478	0.163052	0.489893
		NEXN	-1.60003	-1.38686	-1.12378	-0.436142	-0.373625	-0.369407	0.937865	0.969439	0.9224	0.952904	0.562275	0.944962
		NFE2L3	-1.69833	-0.792965	-1.37931	-0.00590546	0.81947	0.254397	-0.277934	-0.0301699	-0.484332	1.07301	1.58008	0.941992
		NFIA	-0.244716	-1.04572	0.235092	1.23843	1.45332	1.95349	-0.874467	-0.550673	-0.763247	-0.355066	-0.57458	-0.471869
		NFIB	-1.02393	-1.72848	-0.944107	-0.793601	-0.690564	-0.213591	0.986146	0.944365	0.976134	0.7721	0.99099	0.724535
		NFIX	-1.14604	-1.62938	-0.302824	-0.54496	-0.403115	-0.188071	-0.181371	0.0218964	0.0922137	1.06967	1.83036	1.38163
		NGF	-0.381478	0.186262	0.665721	0.304925	1.01398	0.614565	-0.776585	-2.27107	-1.19292	0.200478	1.21506	0.421068
		NGFR	0.141677	0.943072	2.57661	0.213851	0.286129	0.110646	-0.960563	-0.642468	-1.01382	-0.472182	-0.705183	-0.477766
		NIM1K	1.31957	1.51806	1.12065	0.665622	0.394334	-0.369512	-1.50707	-1.17483	-0.900287	-0.619308	-0.129435	-0.3178
		NINJ2	1.70099	1.74415	-0.036642	0.0114264	-0.365033	0.479579	-1.12042	-1.08972	-1.33888	0.0578494	-0.50132	0.458024
		NIPAL4	0.122163	0.161492	0.0225294	0.811984	0.964007	1.12418	-1.70555	-1.18138	-1.73987	0.67316	0.518554	0.228734
		NKAIN1	0.715723	1.19521	0.80834	1.00145	0.573017	0.791233	-1.57366	-1.16278	-1.03038	-1.04543	0.326376	-0.599104
		NKD1	-0.973811	-1.1804	-0.702443	-0.572535	-0.990058	-1.14475	1.13023	0.959545	1.35764	0.623076	0.775385	0.71812
		NKPD1	1.6933	1.42951	0.795025	0.464068	0.258726	0.514926	-0.702225	-0.950081	-1.33562	-0.489496	-1.04203	-0.636107
		NLGN1	-0.414595	-2.31727	-0.616018	-0.971974	-0.28215	-0.237816	0.778501	0.993549	0.930279	0.801457	0.620408	0.71563
		NLRP3	1.75064	1.67862	0.540788	0.306052	0.36713	0.403119	-0.985214	-0.55225	-0.632853	-0.937552	-0.975708	-0.962774
		NMB	0.597224	1.37499	0.0788914	1.04014	0.988103	0.736307	-1.57844	-1.19977	-1.41011	0.0406169	-0.365952	-0.302002
		NMI	-0.104516	-1.9718	-0.791992	-0.343292	0.685408	-0.517831	-0.537012	0.465431	-0.127846	0.0565339	1.68087	1.50605
		NMRK2	-0.668529	-0.506827	-1.06841	-1.12555	-1.00475	-1.25938	0.967402	0.926267	0.920486	0.968925	0.939345	0.911019
		NNMT	-1.72998	-0.656624	-1.06101	-0.121322	-0.343604	-0.456758	-0.179994	0.212783	0.0864037	1.37831	1.44962	1.42218
		NNT	-1.00386	-2.13603	-0.533896	-0.574323	-0.39777	-0.477878	0.810545	0.942729	0.862826	0.86093	0.680277	0.966443
		NOL12	-1.87448	-0.334971	0.433854	-0.899739	-0.388869	-1.4876	0.966993	0.997418	0.839289	0.436573	1.06025	0.251284
		NOL3	1.09526	1.41637	0.523668	0.896218	0.761816	0.789956	-1.25569	-1.18321	-1.14752	-0.52877	-0.642352	-0.725745
		NOTCH3	-0.528977	-1.75656	-0.774564	-0.00323715	-0.156845	0.429628	-0.552278	-0.347372	-0.445349	1.06943	1.95572	1.1104
		NOV	0.57156	0.717056	0.461044	0.405535	1.25269	1.28164	-0.0444678	-1.8618	-0.700067	-1.5614	-0.123347	-0.398442
		NPAS2	-0.588163	-1.37274	-2.12627	0.319045	0.062973	0.465979	-0.141478	-0.121427	0.0973244	1.18198	1.02757	1.1952
		NPIPB15	0.798278	1.1876	1.39589	-0.544441	-0.673408	0.809862	0.848346	-0.495723	-0.252477	-0.303745	-0.819554	-1.95063
		NPPA	-2.12878	-0.0794104	-1.5353	0.151678	0.0255293	-0.0298189	-0.0102079	0.160021	-0.0109531	1.34568	0.971307	1.14025
		NPPC	0.450565	1.94411	-0.0294555	0.873046	0.591374	1.05453	-0.356154	-1.57621	-0.708042	-0.714076	-0.756556	-0.773126
		NPR3	-0.233006	-1.05443	-1.27621	-0.504716	0.062683	0.0955955	-0.818277	-0.520651	-0.275845	1.25799	1.66376	1.60312
		NPTX2	-0.927324	-0.00363524	0.463012	1.44058	0.908034	1.8289	-0.532223	-1.14927	-1.31236	-0.56696	-0.179509	0.0307531
		NPY	-0.229828	-0.647285	-0.408807	-1.11971	-0.668542	-1.11971	-0.658205	-0.0566683	0.458888	1.1742	1.54891	1.72677
		NPY1R	0.655308	0.314421	2.23205	-0.407664	0.319927	0.292848	0.43816	-0.103139	0.0964038	-1.36362	-1.26839	-1.2063
		NPY6R	-1.03022	-1.70105	-1.16775	-0.611353	-0.0933955	0.0823692	0.0981377	0.29139	0.26213	1.55273	1.02869	1.28832
		NQO1	0.488415	1.24309	0.411606	0.364525	0.437507	0.333966	-1.74536	-1.66096	-1.41674	0.480681	0.566032	0.49724
		NR0B1	0.713962	1.24226	0.634319	0.911609	0.943896	0.77672	-1.25738	-1.03552	-1.73834	-0.423218	-0.571282	-0.197026
		NR0B2	-0.799193	0.438697	0.0532662	-1.53319	-2.18849	0.193596	1.00156	1.01453	0.541375	0.295457	0.706902	0.275478
		NR1D1	0.354527	1.3499	-0.142062	1.0152	1.3186	1.00084	-1.3385	-1.1206	-0.967542	0.117689	-0.757945	-0.830106
		NR2F1	-0.2152	-0.163938	-1.58987	-0.416051	-0.549676	-0.805351	-0.0226748	-0.220508	0.0872454	0.478072	2.46686	0.951098
		NR2F1-AS1	0.0158538	0.819292	-0.622967	0.755606	0.579004	1.25601	-1.74972	-0.582536	-1.42617	-0.683606	1.1444	0.494833
		NR4A3	0.930227	-0.238961	1.16046	0.587547	0.730512	1.14811	-1.41095	-1.3244	-1.48351	0.498438	-0.014737	-0.582738
		NRAP	-1.26157	-1.20087	-1.63975	-0.396584	-0.283084	-0.295459	0.382381	0.702904	0.515112	1.2537	1.06636	1.15686
		NRCAM	1.88761	0.318221	0.819153	0.430118	0.508898	0.625089	-1.41925	-1.39811	-1.18686	-0.666806	0.0874777	-0.00554472
		NRG1	1.22808	1.45433	0.768507	0.237816	0.929919	0.624411	-1.48487	-0.941993	-1.20233	-0.637947	-0.652224	-0.32371
		NRG3	-0.805684	-0.178423	-0.1692	1.62668	1.57046	1.44035	-0.223346	-0.31334	-0.705312	-1.40822	-0.668949	-0.165021
		NRGN	-0.693684	-0.668492	-1.14672	-1.03675	-0.188134	-1.2831	0.566169	0.0607207	0.914644	0.693399	1.88553	0.896405
		NRIP3	0.793544	0.663102	0.122488	1.15732	1.02243	1.16327	-1.56021	-1.26218	-1.24562	-0.74544	0.0818546	-0.190572
		NRN1	1.24326	1.28173	0.417543	0.920987	0.719896	0.853528	-1.20143	-1.36317	-1.04601	-0.474791	-0.737311	-0.614225
		NRN1L	0.904574	1.40073	0.916342	0.702635	0.813657	0.72357	-1.21494	-1.30639	-1.24358	-0.495196	-0.552818	-0.648577
		NRP1	1.222	0.464273	0.344905	1.15124	0.912621	1.1558	-1.29512	-1.18828	-1.35482	-0.297141	-0.703923	-0.411553
		NRP2	1.34817	0.53957	0.60794	0.936572	0.857875	1.04942	-1.38314	-1.20042	-1.32853	-0.443151	-0.553027	-0.431283
		NRXN2	0.84874	1.66965	-0.0174646	0.613215	0.835195	0.553459	-1.38786	-1.36237	-1.46068	-0.414753	-0.0289415	0.151808
		NSG1	0.846729	0.897929	0.0962553	1.08691	1.136	1.09277	-1.20478	-1.39108	-1.14335	-0.851092	0.0507137	-0.617003
		NT5DC3	1.14629	1.13452	0.341766	0.625188	0.673683	1.04018	-1.28453	-1.31615	-1.66626	-0.155998	-0.152578	-0.386122
		NT5E	-1.12737	-1.31372	-0.93993	-0.136953	-0.436613	-0.201252	-0.43813	0.394258	-0.20133	1.36039	1.45541	1.58524
		NTF3	0.503831	2.07302	-0.772122	1.00814	0.511634	0.564186	-0.772491	0.278313	-1.47682	-0.768041	-0.300774	-0.848874
		NTN1	0.620021	0.673915	0.75295	0.740961	1.12046	0.647299	-1.24675	-1.40621	-1.903	0.38005	-0.215084	-0.164617
		NTNG1	0.73817	-0.0601381	-0.343484	-0.792538	-0.55267	-0.647991	-1.08534	-0.743912	-0.868295	1.14051	1.71658	1.49911
		NTNG2	-1.19015	0.359602	-1.09785	0.438959	-0.391526	0.8911	0.798579	1.53492	1.26504	-0.757138	-1.26304	-0.588503
		NTRK1	0.666518	1.05584	1.8641	0.183478	0.480593	0.707388	-0.0734122	-0.920116	-0.486104	-1.04318	-1.04482	-1.39028
		NTRK2	0.482923	-0.573851	-1.16171	-0.216457	-0.33983	-0.256055	-0.840023	-0.624811	-0.0770279	-0.0965034	2.51927	1.18408
		NTRK3	0.364335	0.331687	1.56065	1.22843	0.736294	0.81782	-0.13692	-0.543352	-1.69734	-0.724062	-0.91692	-1.02063
		NUCB2	1.57717	1.94935	0.570905	0.330627	0.113582	0.388695	-0.823841	-0.790018	-0.825452	-0.777686	-1.02492	-0.688406
		NUDT9P1	0.421685	-2.52035	-1.49806	-0.0740977	0.172733	0.42824	0.198921	0.314056	0.891895	0.398794	0.870535	0.395656
		NUF2	-1.38031	-1.59499	-0.225347	-1.06289	-0.439701	-0.559355	1.00774	0.951501	1.20122	0.573891	0.803369	0.724869
		NUP62CL	-0.283647	-1.68816	-0.446894	-1.12841	-0.558893	-1.01047	1.30379	0.974668	1.34085	0.658595	0.296468	0.542098
		NUPR1	1.83528	1.99126	-0.220438	0.0116652	-0.105088	-0.561986	-1.00402	-0.786105	-1.24201	-0.191567	0.292196	-0.0191791
		NUSAP1	-1.76841	-1.37885	-0.47561	-0.543296	-0.609044	-0.534423	0.994397	0.992272	0.981664	0.692888	0.918415	0.73
		NXPH4	1.09795	1.28596	0.884556	0.811839	0.731435	0.739479	-1.04852	-1.29222	-1.24882	-0.671471	-0.592724	-0.697463
		NYAP1	1.3854	1.49585	0.273355	0.783948	0.670287	0.663229	-1.21325	-1.21463	-1.06431	-0.302557	-0.768914	-0.708391
		OAF	-1.24148	-1.43196	-0.475936	-0.631067	-0.389751	-0.151569	-0.169165	0.0509863	0.01645	1.29989	1.62858	1.49502
		OAZ1	1.29325	2.32489	0.05123	0.48298	0.208747	0.260986	-0.777563	-0.763812	-0.787269	-0.746496	-0.692104	-0.854839
		OCA2	-0.173052	-0.339781	-0.00614979	-0.550853	-0.542747	0.428751	-0.199466	-1.11526	-1.65945	0.991176	1.72219	1.44464
		ODAM	0.965982	1.64034	1.108	0.740364	0.547224	0.442509	-0.766139	-0.82653	-1.07311	-0.689256	-1.15778	-0.931602
		OIP5	-1.12691	-0.584468	-0.431194	-0.838453	-1.38627	-0.995139	0.929405	1.19834	1.21081	0.131596	1.02954	0.862753
		OIT3	-1.1598	0.0159909	0.340865	-1.34525	-0.619709	-1.22115	1.39003	1.43049	1.28396	0.289319	-0.376718	-0.0280231
		OLFM1	1.42914	1.40722	0.093228	0.927273	0.827312	0.711958	-1.02644	-0.835353	-1.02921	-0.932441	-0.767967	-0.804705
		OLFM2	0.223351	0.923273	-0.346602	0.787734	0.759301	0.992381	-1.53628	-1.35343	-1.73681	0.466991	0.538233	0.28186
		OLFML2A	-1.52942	-1.67285	-1.01997	-0.276347	-0.208263	-0.394352	0.672996	0.612805	0.746284	1.07609	0.903115	1.08991
		OLFML2B	-1.48133	-1.19413	-0.47765	-0.730864	-0.726161	-0.787321	0.546865	0.622894	0.715639	0.986383	1.49581	1.02987
		OLFML3	-0.662744	-0.0518956	-1.83872	-0.300488	-0.275756	-0.358307	-0.261459	-0.32691	-0.00317621	0.546136	2.05543	1.47789
		OLR1	1.22266	1.24742	0.292409	0.749834	0.948432	0.656008	-1.2358	-1.19693	-1.40366	-0.165896	-1.00039	-0.114094
		OOSP1	-0.827999	-0.545056	-0.844019	0.354041	-0.866622	-1.93279	0.914957	0.859837	1.17243	0.340794	0.10361	1.27082
		OPCML	-1.11348	-1.56819	0.770065	0.032258	0.652688	0.286331	1.26675	1.03193	1.16231	-0.656866	-0.861003	-1.0028
		OPRL1	1.13901	1.28487	0.385173	0.763331	0.876703	0.806168	-1.22122	-1.44952	-1.31762	-0.289854	-0.410146	-0.566884
		OR2H2	1.34644	0.988909	1.13902	0.448385	0.818232	-0.453069	-1.20381	-0.36602	-1.9057	-0.747429	0.141272	-0.206238
		ORC1	-2.30326	-0.810188	-0.221354	-0.709523	-0.246094	-0.456136	0.791089	0.645321	0.870033	0.385806	1.30944	0.744865
		ORC6	-2.02382	-1.31727	-0.75893	-0.280788	-0.418154	-0.13287	1.0897	0.793678	0.963944	0.408055	0.878774	0.797682
		OSCAR	1.2857	1.2607	0.53906	0.929933	0.296091	1.10681	-1.35224	-1.11768	-0.899889	-0.727986	-0.651733	-0.668772
		OSER1-AS1	1.58315	2.37136	-0.668582	0.398829	0.081121	-0.298716	-0.428558	-0.435985	-0.56297	-0.739732	-0.856898	-0.443015
		OSGIN1	0.900673	1.45352	-0.10149	0.870421	0.760995	0.674075	-1.41343	-1.46631	-1.42171	0.150449	-0.202734	-0.204459
		OSMR	-0.61415	-1.0215	-0.610269	-0.133279	-0.104397	0.237914	-0.851633	-0.509753	-0.991418	1.27242	1.70331	1.62275
		OSR1	-1.34113	-1.04002	-1.39058	0.0058635	-0.547244	-0.215326	1.4787	1.48312	1.07765	0.401303	-0.208891	0.296546
		OSTC	1.8348	1.75076	0.600836	0.0910079	0.229686	0.237568	-1.11864	-0.829	-1.02005	-0.643272	-0.731684	-0.402011
		OTUD3	0.628941	-0.0172115	1.87391	0.893991	1.03396	0.801576	-0.998804	-0.764112	-0.77686	-0.916062	-0.950315	-0.809018
		OVAAL	-1.40496	0.115481	-1.72159	-0.640946	-0.494357	-0.758971	0.739567	0.680416	1.1922	1.41382	0.418873	0.460475
		OXCT1	-1.53806	-1.58352	-0.587403	-0.627027	-0.415702	-0.52381	0.985509	1.13809	1.05143	0.852021	0.445083	0.803387
		P2RX1	-0.427978	-0.607231	-0.910118	-1.11979	-1.09001	-1.19589	1.45114	1.21842	1.18633	0.552341	0.484492	0.458296
		P2RX6	0.248607	1.44626	0.44835	0.952864	1.33305	0.910953	-0.636145	-1.13172	-0.530515	-0.796974	-1.19032	-1.0544
		P2RY6	-1.69013	-1.4128	0.372547	1.37846	1.23649	1.32987	-0.043323	-0.682689	-0.33234	-0.172214	0.326558	-0.31043
		P3H1	0.718924	1.25177	0.129756	0.305734	0.0939202	0.347943	-1.58642	-1.43703	-1.70102	0.499482	0.729278	0.647657
		P3H3	-1.09711	-0.328386	-0.49142	-0.642984	-0.827844	-0.430981	-0.562182	-0.0491723	-0.315592	1.25755	1.94344	1.54468
		P4HA1	1.33261	1.06209	0.766644	0.706202	0.658543	0.714273	-1.47574	-1.38199	-1.24019	-0.326369	-0.392328	-0.423736
		P4HA2	1.29556	1.26059	0.441051	0.725926	0.538813	0.656577	-1.56255	-1.31183	-1.40903	-0.153173	-0.208579	-0.273358
		P4HA3	-1.11776	-1.16507	-1.23019	-0.0886643	-0.422022	-0.491227	0.048414	0.415137	-0.254112	1.28473	1.52275	1.49801
		P4HB	1.44012	1.79238	0.520475	0.509903	0.379433	0.442234	-1.16238	-1.13689	-1.13756	-0.539811	-0.563044	-0.544869
		PADI2	-1.52168	-1.18247	-0.671903	-0.54635	-0.654438	-0.63857	1.34908	1.34392	1.22124	0.526328	0.335221	0.43962
		PAIP2B	2.23801	1.05049	0.224872	0.432308	0.339198	0.550935	-1.13009	-0.865201	-1.03796	-0.572628	-0.764068	-0.465872
		PALD1	-1.12755	-1.48641	-0.152337	-0.807609	-0.246623	-1.18948	1.16658	1.33972	1.14521	0.251019	0.888829	0.218656
		PALM2-AKAP2	-0.556642	-2.85228	-0.0946879	-0.128075	-0.167568	-0.0318977	0.681481	0.760507	0.706015	0.645862	0.474773	0.562508
		PALM3	-0.486048	0.37475	0.77569	-1.77059	-0.123028	-0.875235	-1.37607	0.194259	0.0759583	1.76911	0.714197	0.727016
		PAMR1	-1.3995	-0.69665	-1.45948	-0.424605	-0.694149	-0.103694	0.204343	0.286101	0.195167	1.37788	1.422	1.29259
		PANX2	1.40576	1.6304	0.194642	0.660715	0.680064	0.719518	-0.918989	-1.25166	-0.950267	-0.591154	-0.770512	-0.808506
		PAPPA	-0.912195	-1.68213	-0.864585	-0.692169	-0.646913	-0.374993	0.379824	0.624843	0.342	1.21387	1.39294	1.21951
		PAPPA-AS1	-0.806415	-1.3621	-1.08359	-1.04673	-0.575582	-0.507436	0.395038	0.69902	0.55072	1.09958	1.3032	1.33431
		PAPSS2	0.120328	-0.535638	0.139172	0.61242	0.791217	1.03624	-1.26564	-1.5077	-1.70967	0.822012	0.818551	0.678711
		PAQR9	-0.970962	0.0640328	0.0566006	1.35916	1.02089	1.58992	-0.990379	-1.75746	-0.585217	0.416448	0.0135971	-0.216643
		PARD6A	0.706749	1.58904	0.890714	0.357589	0.406681	0.835737	-0.685567	-2.06442	-1.05363	-0.223738	-0.450902	-0.308258
		PARP12	-1.90178	-0.836473	-0.547717	-0.836109	-0.488794	-0.732008	1.14553	0.936313	0.838114	0.65362	0.998505	0.770803
		PARP14	-1.24202	-1.70599	-0.746496	-0.524506	-0.427715	-0.766642	1.00679	0.899819	0.796485	0.802077	1.05974	0.848464
		PARP15	1.13078	1.56518	0.274171	0.749009	0.868195	0.817483	-0.737081	-1.0534	-1.27078	-0.509007	-0.874971	-0.959583
		PARP16	1.10488	1.41282	0.788145	0.849165	0.599473	0.53612	-1.47404	-1.43163	-0.926875	-0.473302	-0.448838	-0.535918
		PARP3	1.31768	1.5297	0.490921	0.771021	0.736884	0.545169	-1.06506	-0.521158	-1.15154	-0.572955	-1.14801	-0.932653
		PARP9	-0.722425	-1.91902	-1.02721	-0.234836	-0.670864	-0.642797	1.14374	1.06905	0.756718	0.49843	0.774669	0.974547
		PARPBP	-2.06278	-1.08565	-0.220287	-0.762508	-0.238669	-0.678778	0.794972	0.836012	1.0515	0.695904	1.06195	0.608349
		PARVA	-1.56609	-1.38193	-0.431615	-0.814947	-0.560778	-0.683724	0.797719	0.854343	0.799392	1.00276	0.881602	1.10327
		PBK	-1.80364	-1.12262	-0.356442	-0.608008	-0.875721	-0.5849	1.00945	0.973426	1.04684	0.664374	0.872338	0.784901
		PBX3	0.151947	-0.271792	1.57503	1.09976	1.13206	1.20951	-0.601547	-0.524077	-0.531047	-0.939649	-1.25363	-1.04657
		PBX4	-0.59793	-1.11333	0.17614	0.652149	0.460084	-0.0691952	0.320365	1.56366	1.40661	-1.95481	-0.537425	-0.306318
		PCAT6	1.32073	1.56178	-0.0128062	0.83425	0.630964	0.759082	-1.208	-1.26006	-1.18436	-0.482662	-0.436989	-0.52193
		PCBP1-AS1	-0.0194218	-0.0859868	1.20047	1.53273	1.18596	1.06779	-0.358125	-0.568021	-0.685283	-0.924739	-1.42674	-0.918647
		PCBP3	0.757056	0.955011	0.653117	1.17978	0.82514	0.712484	-0.847948	-1.71275	-1.18376	-1.16323	0.119545	-0.294444
		PCDH10	1.45806	1.05552	0.391813	0.815105	0.750047	0.845561	-1.40763	-1.3427	-1.05485	-0.568909	-0.46307	-0.478956
		PCDH17	0.978553	-1.0539	0.399103	0.855289	1.20364	1.49834	-1.40575	-0.770553	-1.17683	-0.427203	0.269653	-0.370334
		PCDH18	-0.708538	-0.96216	-0.984785	-0.658433	-0.609589	-0.761307	-0.170179	-0.0222096	0.269898	1.40464	1.68459	1.51808
		PCDH20	1.65226	-0.586322	-0.343983	1.12716	1.05484	1.34219	-0.472934	-0.514365	-0.302021	-0.691773	-1.12736	-1.13769
		PCDH8	-0.638119	0.155592	2.53648	0.603233	0.606536	0.662979	-0.857047	-0.409364	-0.52483	-0.349984	-1.07921	-0.706268
		PCDHAC2	1.73891	0.562662	0.615844	0.787034	0.738712	1.00986	-0.852786	-1.07203	-1.13772	-0.714787	-0.907087	-0.768622
		PCDHB11	0.541023	-1.64214	0.767933	1.22393	0.965324	0.871243	0.697901	0.176771	-0.692195	-0.491588	-1.39493	-1.02327
		PCDHB13	-0.380011	0.385004	1.35299	1.0934	1.54006	0.121518	0.334329	-0.787679	-0.878212	-1.39996	-1.35298	-0.0284477
		PCED1B	-1.0975	0.527162	-0.547535	-0.144721	-0.570539	-0.991041	-0.112895	-0.791298	-0.689746	1.06005	1.75811	1.59995
		PCK2	1.52277	1.81097	1.07229	0.288283	0.113344	0.113647	-1.00055	-0.989653	-0.827354	-0.667716	-0.739582	-0.696446
		PCOLCE	-0.661255	0.0510087	-0.879052	-0.932847	-0.905885	-0.491807	-0.452961	-0.13155	-0.239572	1.1157	1.99418	1.53404
		PCOLCE2	0.65716	0.692171	0.249002	1.1307	0.808204	0.777164	-1.75862	-1.07465	-1.71179	-0.300955	0.467884	0.063735
		PCSK1N	0.455494	1.63883	0.332206	1.06469	0.924101	0.969368	-0.962092	-0.885622	-1.25924	-0.595413	-0.885607	-0.796716
		PCSK4	1.2632	1.41308	0.616073	0.93364	0.761225	0.164109	-1.25621	-1.31967	-1.06675	-0.0369496	-0.672601	-0.799133
		PCSK6	1.18466	1.07125	0.674032	0.93285	0.883934	0.946373	-1.073	-1.02324	-0.903845	-0.80959	-0.901976	-0.981453
		PCYT1B	1.11672	0.690973	0.898964	1.16374	0.840214	0.964671	-1.02583	-1.03941	-0.783384	-0.731275	-1.04205	-1.05333
		PDCD1	-0.685829	-0.638622	-1.80285	-1.65619	0.551927	0.143934	0.580502	0.576668	1.30039	-0.00943594	1.0418	0.597712
		PDE11A	-0.269556	-1.77472	0.22955	-0.474141	0.696098	-0.0993026	1.19092	1.54778	1.15029	-0.327745	-0.849712	-1.01946
		PDE1A	-0.337878	-0.853452	1.39832	0.74828	0.532175	0.539852	-1.39264	-1.75516	-0.800204	0.657737	0.333948	0.929025
		PDE1B	0.555835	1.04339	1.51426	0.847699	0.822937	0.667705	-1.185	-0.938508	-1.3849	-0.645764	-0.702788	-0.594864
		PDE1C	0.529443	-0.131247	0.112489	0.951004	1.24132	1.27237	-1.34255	-1.23739	-1.71068	-0.356209	0.254202	0.417247
		PDE3A	0.997596	-0.624849	-1.03132	-0.606514	-0.738442	-0.672745	-0.541753	-0.431192	-0.0798393	0.560119	2.41042	0.758514
		PDE4A	-0.642703	-0.823399	-0.288024	0.047215	0.182436	0.588105	-1.21334	-1.17741	-0.394173	0.356306	2.24915	1.11584
		PDE4B	-1.2563	-1.77882	-0.615841	-0.671904	-0.405621	-0.650372	0.925607	0.943984	0.814614	0.963724	0.887989	0.842938
		PDE4C	1.18417	1.18815	0.629856	0.955334	0.699595	0.936756	-1.06874	-0.838723	-1.23046	-0.567937	-0.7937	-1.0943
		PDE5A	-0.426103	-1.34952	-1.19404	-0.606206	-0.810188	-0.261821	-0.157536	0.194375	0.274725	1.22467	1.56023	1.55141
		PDE6G	0.714946	1.60518	0.378562	1.08241	0.813196	-0.418252	-1.55608	-0.210288	0.40913	-1.5045	-0.636083	-0.678231
		PDE7A	-0.765494	-1.08653	-0.767942	-0.856364	-0.909224	-1.19536	0.673691	0.713377	0.713581	0.927049	1.09773	1.45548
		PDE7B	-1.00994	-0.851964	-0.671563	-0.735545	-0.57155	-0.559265	0.0576137	-0.384966	0.196375	0.941964	2.02404	1.5648
		PDGFB	0.272631	0.92957	1.15177	0.637002	0.848117	0.171622	0.305178	0.0683065	0.277519	-1.35553	-1.87979	-1.4264
		PDGFC	-0.944047	-0.734021	-1.35176	-0.99238	-0.493566	-0.573993	0.375211	0.767217	0.1445	0.62785	1.59328	1.58171
		PDGFD	0.497912	-0.0314651	0.944559	0.95942	1.20028	1.31011	-1.31428	-1.28038	-1.47153	-0.144323	-0.37854	-0.291779
		PDGFRB	-1.30441	-1.48248	-1.3298	-0.196711	-0.350284	-0.131322	0.281887	0.420037	0.310477	1.18611	1.40719	1.1893
		PDIA3	1.55645	1.69901	0.620932	0.567409	0.267762	0.384427	-1.16045	-1.08048	-1.10679	-0.624726	-0.602713	-0.520827
		PDIA4	1.57349	1.49711	0.951384	0.484093	0.292269	0.409239	-1.09124	-1.14056	-1.1157	-0.609812	-0.640996	-0.609281
		PDIA5	1.60129	1.93283	0.583951	0.403621	-0.0584149	0.111451	-1.09373	-0.98633	-1.18851	-0.529108	-0.296948	-0.480107
		PDIA6	1.70341	1.66533	0.627952	0.425556	0.273735	0.294462	-1.16462	-1.04489	-1.07739	-0.612261	-0.611932	-0.479361
		PDK4	-0.10398	-1.09085	-1.49483	-0.330832	0.262374	0.26196	-0.310309	-0.656414	-0.720638	0.854918	1.68215	1.64645
		PDLIM2	0.705821	1.18652	-0.132625	0.693234	0.839641	0.925359	-1.58913	-1.35403	-1.58803	0.163099	0.31601	-0.165868
		PDLIM3	-1.46647	-0.95844	-1.24356	-0.692301	-0.539641	-0.619709	0.817499	1.04182	0.825414	1.05116	0.670557	1.11368
		PDPN	-0.540519	0.538748	0.808209	1.42806	1.3699	1.26746	-1.10303	-0.794981	-0.823474	-0.489919	-1.05	-0.610454
		PDYN	0.593996	1.34984	0.558759	1.09232	0.856617	1.11183	-0.647313	-1.07476	-1.14958	-0.753838	-0.905077	-1.03279
		PDZD4	0.966783	1.53017	0.534899	0.85442	0.776264	0.826284	-1.11534	-1.24645	-1.05137	-0.785144	-0.832688	-0.457842
		PEAR1	-2.0963	-1.33517	-0.708295	0.270282	-0.290936	-0.0127794	0.230365	0.261291	0.480071	0.573524	1.19262	1.43534
		PEG10	0.693395	0.26665	1.35991	1.0236	1.03953	1.0641	-1.20213	-1.18744	-1.06707	-0.71688	-0.538735	-0.734935
		PELI2	1.5243	0.496679	0.838402	0.517804	0.566615	0.807247	-1.7028	-1.33465	-1.01037	-0.757397	0.350607	-0.296441
		PFKFB3	1.12761	0.646641	1.44231	0.661687	0.868186	0.610544	-1.53551	-1.14165	-1.05026	-0.506058	-0.477133	-0.646362
		PFKFB4	1.16964	1.32634	1.07866	0.644326	0.564508	0.659444	-1.3559	-1.22966	-0.943748	-0.455401	-0.609063	-0.849144
		PGAM2	-1.4418	-0.607995	-0.881641	-0.833858	-0.748125	-1.05062	1.18185	1.06295	1.12842	0.823329	0.647644	0.719858
		PGBD5	-0.408712	0.325726	0.708411	1.60055	1.34532	1.26676	-0.775652	-1.08731	-0.638476	-0.39179	-0.893464	-1.05136
		PGK1	1.12001	1.3055	0.36498	1.0275	0.794243	0.876963	-1.18858	-1.14164	-1.20023	-0.559942	-0.655218	-0.743587
		PHACTR1	-0.70153	-2.09625	-0.19428	-0.644711	-0.718538	-0.806975	0.952362	0.915433	0.8814	0.945316	0.736301	0.731471
		PHACTR2	-0.623807	-2.30517	-0.189473	-0.994307	-0.326171	-0.277273	1.13202	1.03606	0.901744	0.464871	0.531172	0.650335
		PHACTR3	-1.53531	0.524954	-0.423019	1.37388	1.2484	1.39356	0.265055	-0.261874	0.036885	-0.764449	-1.34705	-0.51103
		PHGDH	1.52746	1.99934	0.435142	0.32527	0.142255	0.246837	-0.992306	-1.15541	-1.09767	-0.58073	-0.237985	-0.612205
		PHLDA1	-1.44853	-1.19543	-1.44071	0.314629	0.176231	0.770414	-0.180332	-0.227034	-0.373793	0.976611	1.46033	1.16762
		PHLDA2	-0.043549	0.659261	-0.849397	0.43224	0.572586	0.840728	-1.67982	-1.1672	-1.38716	0.557666	0.845624	1.21903
		PHLDB1	-1.70328	-1.20776	-0.294348	-0.736651	-0.671087	-0.804732	0.899263	0.957628	0.825982	0.826831	0.973725	0.934427
		PHLDB2	-0.538255	-1.9837	-0.502464	-0.705636	-0.671248	-0.791306	1.008	1.24241	1.07088	0.677226	0.409835	0.78425
		PHOX2B	-0.648922	-0.774344	-1.86057	-0.684452	-0.296815	-0.259304	0.380632	-0.302192	0.434779	1.59918	1.17238	1.23963
		PHYHIP	-1.19438	-1.38731	-1.80169	0.390228	0.775462	-0.594693	0.529258	0.392876	1.2586	0.185632	0.409189	1.03684
		PID1	0.724148	1.15711	-0.288042	0.869034	0.76406	0.938049	-1.87863	-1.40879	-1.12298	-0.0787968	0.142755	0.182086
		PIEZO2	-1.0581	-0.88636	-1.26321	-0.682921	-0.837773	-0.783178	0.536739	0.690142	0.563469	1.12818	1.27461	1.31841
		PIF1	-1.37318	-1.194	-0.64087	-0.832576	-0.582272	-0.887509	1.14618	0.632668	1.12071	0.765353	1.23855	0.606938
		PIGH	1.88271	1.74684	0.233405	0.299438	0.360218	0.263166	-0.945277	-0.977782	-1.02954	-0.507103	-0.577003	-0.749083
		PIK3AP1	0.106054	0.18181	1.88771	-1.34422	0.588689	-0.175674	-1.22949	-1.42768	-0.325538	0.324443	1.1798	0.234107
		PIK3R3	-1.64636	-1.65694	-0.515501	-0.350016	-0.339148	-0.487023	1.17201	1.16391	1.14067	0.475779	0.475294	0.567336
		PIP5KL1	0.800852	1.79104	0.501145	-0.257815	0.407519	0.546401	-1.05615	-0.287402	-2.15494	0.246404	0.132612	-0.669662
		PITPNM3	0.70051	0.0361207	1.09016	1.1073	1.08103	1.19004	-1.19294	-1.34052	-1.23416	-0.266302	-0.650846	-0.52039
		PITX2	-0.537742	-0.540192	-1.01908	-0.761513	-0.626146	0.0205708	0.221389	-0.450255	0.228203	0.378859	2.80774	0.27817
		PITX3	0.752271	0.79054	1.12692	0.316734	0.666541	0.914034	-0.984282	-1.25673	-2.07015	-0.20489	0.350108	-0.401098
		PKIB	-1.66006	-1.1117	-1.11035	-0.55083	-0.185436	-0.353005	1.06939	1.39628	1.27778	0.200468	0.416058	0.611403
		PKM	0.97647	1.84821	0.236385	0.848617	0.62845	0.699398	-1.17677	-1.10809	-1.08373	-0.573508	-0.559925	-0.735509
		PKMYT1	-1.58893	-1.18834	-0.372333	-0.698674	-0.944983	-0.631261	0.965836	0.982906	0.992597	0.54895	1.17773	0.756503
		PKN3	-1.63404	-0.533744	-0.217161	-0.856545	-0.875386	-1.19529	0.90069	0.896339	0.956073	0.855478	1.27457	0.429015
		PKNOX2	-0.448965	-0.162513	-1.82021	-0.899903	-0.510836	-0.598019	0.358766	-0.0721836	0.111017	0.884165	1.81792	1.34076
		PKP2	-1.26066	-1.71298	-0.8119	-0.484442	-0.505389	-0.451014	1.19242	1.16737	1.09452	0.757254	0.344945	0.669878
		PLA2G12B	1.08231	1.82838	-0.160238	0.0462075	0.726189	0.277635	0.96054	-1.26342	-1.0955	-1.12664	-0.798491	-0.476965
		PLA2G2A	-0.927919	-0.927919	-0.927919	-0.927919	-0.927919	-0.927919	1.18042	1.22099	1.34685	0.459938	0.689288	0.670037
		PLA2R1	-0.886393	-0.998686	-1.00477	-0.791499	-0.602149	-0.712567	0.198546	0.167575	0.234906	1.15055	1.60238	1.6421
		PLAC1	-0.0255274	-0.304005	-0.612487	-1.36212	-0.469874	-1.00171	0.251284	0.337849	1.12941	1.67503	-1.05805	1.4402
		PLAC8	-0.15576	-0.00832566	2.14078	1.16352	-1.23001	-0.147856	0.370837	0.214832	0.23687	-1.62689	-0.197263	-0.76074
		PLAT	-1.52973	-1.07468	-0.673114	-0.774328	-0.750554	-0.434927	0.572413	0.672172	0.261315	0.926125	1.23021	1.5751
		PLAU	-2.00541	-0.983219	-0.677597	-0.590153	-0.419084	-0.300221	0.42044	0.654798	0.352478	1.27252	1.15402	1.12142
		PLAUR	0.0471073	0.546227	-0.193342	1.06758	1.07142	1.26922	-1.73139	-1.12275	-1.54324	0.252158	0.128291	0.208727
		PLB1	0.65539	1.6969	1.80597	-0.353705	-0.511718	0.359425	-1.01095	-0.52049	0.368516	-0.308248	-1.01637	-1.16472
		PLCE1	-0.921307	-0.844932	-0.763376	-1.1716	-1.1352	-0.822835	1.02337	1.07654	1.13639	0.817003	0.627595	0.978353
		PLCH1	-1.35205	-0.81347	0.206471	0.0970971	-0.716429	-0.168669	-0.153626	-0.199363	0.0886542	-0.11809	2.77604	0.353439
		PLCXD3	-0.615312	-1.41483	-1.9632	-0.601424	-0.3028	-0.162089	0.809845	0.87229	0.804173	0.869626	0.765772	0.937947
		PLEKHF1	0.76375	1.28223	1.43609	0.647982	0.490105	0.449039	-1.56175	-1.071	-1.31088	-0.0933449	-0.480585	-0.551649
		PLEKHG5	-1.65883	-1.51577	-0.188509	-0.770864	-0.642742	-0.256003	0.557478	0.341304	0.798802	1.18822	1.24732	0.899599
		PLK1	-1.88587	-1.01661	-0.394507	-0.527038	-0.784374	-0.680965	0.929695	0.856914	1.01092	0.572284	1.19128	0.728272
		PLK4	-1.17046	-1.83434	-0.467557	-0.586922	-0.656359	-0.579357	0.887158	0.937463	0.957535	0.517799	1.21514	0.779896
		PLOD2	1.42987	0.521848	0.940922	0.668351	0.752287	0.909193	-1.44561	-1.35111	-1.25917	-0.336641	-0.412859	-0.417085
		PLXND1	0.111202	-0.215587	-1.0299	-0.118365	-0.400848	0.107568	-1.07487	-1.01304	-0.799675	1.17904	1.93316	1.32131
		PMAIP1	0.375833	-0.852288	0.439082	-0.0598609	0.624554	1.07011	-1.94695	-0.60817	-1.3939	0.242272	1.13853	0.970778
		PNMA2	1.18122	0.614928	0.817551	0.959598	0.962182	1.12072	-1.01214	-0.852616	-0.872737	-0.813756	-0.872291	-1.23265
		PNMT	-0.19996	0.914355	1.01139	-0.338663	0.0954511	-0.164998	1.23345	0.884573	0.799489	-1.51759	-1.43471	-1.28279
		PNOC	0.499432	1.10705	0.146358	1.0618	1.07228	1.18363	-1.14882	-1.20547	-1.54464	-0.130722	-0.752577	-0.288317
		PNPLA3	0.442371	-1.25955	0.116843	0.497691	0.509752	0.302437	-1.55918	-1.66378	-0.179463	0.508019	1.64513	0.639721
		POC1A	-1.5003	-0.935679	-0.521389	-0.581627	-0.848548	-0.974875	1.32337	1.24836	1.18077	0.487028	0.66511	0.457774
		PODN	-1.17329	-0.873766	-1.19916	-0.649917	-0.910469	-0.740472	0.64523	0.585498	0.772801	1.20297	1.36988	0.970695
		PODXL	1.04556	0.540249	2.30259	0.0863672	-0.0500968	-0.0124117	-0.452921	-0.309616	-0.0413569	-1.31511	-0.320953	-1.47229
		PODXL2	0.732227	1.37704	0.485447	1.03371	0.927074	0.908227	-1.2196	-1.17905	-1.18766	-0.779146	-0.348187	-0.750087
		POLA2	-1.81393	-0.819985	-0.25936	-0.533688	-0.931765	-0.931721	0.996328	1.22104	0.934413	0.611515	0.925006	0.602143
		POLE	-1.40374	-1.73691	-0.0784275	-0.483651	-0.634134	-0.672667	0.794018	0.66728	1.02662	0.36311	1.48353	0.674974
		POLE2	-1.75878	-0.967423	-0.643626	-0.671695	-0.494827	-0.889519	0.912014	1.11396	0.936593	0.571811	0.903806	0.987694
		POLQ	-0.518329	-1.58104	-0.879565	-0.800502	-1.02675	-0.756558	0.908838	0.8136	1.04045	0.920929	0.997891	0.881041
		POLR3G	0.171963	-0.975074	-1.16336	-0.56151	-0.828263	-0.798578	0.16537	-0.152086	0.585396	0.301407	2.41684	0.837896
		POSTN	-1.14992	-1.13042	-0.820438	-0.76577	-0.723851	-0.712371	0.346892	0.434461	0.422537	1.25398	1.39018	1.45472
		POU3F1	1.35386	1.50653	-0.298663	0.781063	0.701007	0.952119	-1.02447	-0.977196	-1.34444	-0.781911	-0.423168	-0.444727
		POU5F1	-1.43768	-1.34909	0.505245	-0.0597011	-0.224397	-0.0974469	-0.52731	-0.713887	0.00850841	0.630781	2.00576	1.25922
		PPAP2C	-0.241085	0.612054	0.249848	0.779233	0.496256	-0.931394	-1.00977	-1.13226	-1.84994	1.06307	1.00643	0.957556
		PPAPDC1B	1.93979	1.68405	0.727526	0.0742797	-0.00895023	0.207519	-0.940293	-1.0869	-0.816225	-0.648952	-0.688101	-0.443744
		PPARG	-1.01305	0.573063	-1.70703	-0.147002	-0.528325	0.00785576	0.0184535	-0.670739	-0.457679	0.664431	1.54193	1.7181
		PPARGC1B	-0.133685	-1.40408	-1.83882	-0.994301	-0.407042	-0.203532	0.537686	0.975163	1.22118	0.716698	0.672885	0.857851
		PPFIA2	-0.773761	-1.14526	0.817815	1.14005	1.09073	1.19748	0.413496	0.337973	0.374856	-1.18755	-1.35026	-0.915586
		PPFIA3	1.0279	1.45509	0.885057	0.659789	0.67026	0.880611	-0.964461	-1.24081	-0.64535	-0.918377	-0.816634	-0.993072
		PPIB	1.36796	2.2599	0.191351	0.334899	-0.0186196	0.122845	-1.08379	-0.938944	-1.19458	-0.434761	-0.277443	-0.328814
		PPM1L	0.841489	-2.41363	0.310036	0.934889	0.964926	1.3183	-0.38317	-0.381124	-0.227858	0.0145291	-0.442699	-0.535691
		PPME1	1.12508	1.72012	0.624687	0.764674	0.612934	0.57582	-1.16582	-1.04515	-0.957619	-0.615569	-0.853328	-0.785835
		PPP1R13L	1.27407	1.62014	0.313701	0.598017	0.532072	0.73721	-1.22729	-1.08086	-1.44123	-0.151399	-0.637507	-0.536919
		PPP1R14A	-2.31681	-0.652144	-1.08491	-0.0157872	-0.0107574	0.0515799	0.169465	0.190923	0.285289	1.09271	1.32333	0.967111
		PPP1R1A	0.327001	2.229	-0.318656	0.922128	0.60158	0.474869	-0.24392	-0.261964	-0.33619	-0.910727	-1.58205	-0.901075
		PPP1R1C	-1.01529	-1.34277	-0.941873	-1.23363	-0.324184	-0.549171	0.718929	0.804107	0.630652	0.69668	1.14413	1.41242
		PPP1R3A	-1.09465	-1.97566	-0.742079	-0.405879	-0.217706	-0.184074	1.36028	1.22462	1.20358	0.360105	0.0591496	0.412301
		PPP1R3E	1.4445	1.30534	0.709195	0.781768	0.522325	0.697213	-1.26326	-1.09702	-1.07053	-0.753261	-0.569979	-0.706304
		PPP2R2C	1.08967	0.750037	0.27021	0.985058	0.848771	0.999962	-1.35942	-1.47771	-1.51785	-0.0433359	-0.261279	-0.284122
		PPP2R3A	-1.38956	-1.62979	-1.11917	-0.404698	-0.24482	-0.266353	1.09043	1.20593	1.12463	0.662082	0.331477	0.639849
		PPP2R5B	1.2883	1.53721	0.216815	0.724386	0.632337	0.844594	-1.27711	-1.12626	-1.1656	-0.325275	-0.769543	-0.579864
		PRC1	-1.27544	-1.27166	-0.668279	-0.632791	-0.825269	-0.878281	1.12453	1.12826	1.1486	0.529828	0.865575	0.754932
		PRC1-AS1	-1.34611	-0.0727311	-0.456106	-0.723274	-1.45926	-1.15436	1.11864	0.990825	1.12161	0.684857	0.955963	0.339954
		PRDM12	1.09612	1.66331	0.0859026	0.892655	0.471863	0.891209	-1.16118	-0.715122	-1.34681	-0.346122	-1.11528	-0.416538
		PRDM16	-1.26946	-1.61966	-0.294016	-0.704995	-0.73491	-0.763421	1.13147	0.989928	1.014	0.840285	0.519374	0.891408
		PRDM5	-0.74063	-2.3234	-0.192988	-0.831947	-0.305505	-0.25036	0.469319	0.413744	0.939635	0.962831	0.584683	1.27462
		PRDX1	0.468043	1.61225	0.4016	1.16249	0.88153	0.907002	-0.763893	-0.79056	-0.704662	-0.996901	-1.10922	-1.06767
		PRDX4	1.00395	2.12523	0.138919	0.618601	0.449235	0.463783	-1.16548	-1.23005	-1.10613	-0.430858	-0.43921	-0.427998
		PRDX6	1.08271	2.40531	0.59143	0.252917	0.130263	0.139062	-0.714151	-0.662875	-0.682066	-0.87648	-0.93638	-0.72974
		PRICKLE2	-1.06922	-2.16463	-0.678938	-0.42769	-0.265235	-0.332534	0.455347	0.856878	0.71675	1.18282	0.834428	0.892025
		PRIM1	-1.63971	-1.59127	-0.326632	-0.236653	-0.640214	-0.675213	0.647794	1.03764	0.748893	0.744817	1.33631	0.594229
		PRIMA1	-1.385	-1.3776	-0.409105	-0.830095	-0.604474	-0.871595	1.13091	1.12576	1.00979	0.753915	0.673847	0.783639
		PRKAA2	0.209346	-2.5441	-0.691269	-0.784002	-0.381758	-0.133821	0.578642	0.627362	0.710356	0.887833	0.604229	0.917181
		PRKCB	1.14377	-0.150308	0.87644	1.15817	1.03632	0.972779	-0.640063	-0.468132	-0.176865	-0.910761	-1.502	-1.33935
		PRKCDBP	1.0734	2.52848	0.435266	0.132128	0.211479	-0.62067	-0.268689	-0.403272	-0.582443	-0.895486	-1.07472	-0.535482
		PRKCG	0.0131027	0.492826	1.15151	1.31851	0.928361	1.27347	-0.854781	-0.710446	-1.12746	-1.48305	-0.479548	-0.522478
		PRKD3	-0.340092	-2.87617	-0.177254	-0.138303	-0.0381424	0.252929	0.219267	0.325304	0.220421	0.580335	1.06633	0.905372
		PRKG1	-0.906965	-2.67182	-0.469007	-0.107292	0.134464	0.118707	0.332905	0.53312	0.620444	0.712807	0.71431	0.988331
		PRKG2	-0.845814	-1.74184	-1.47418	-0.997918	0.532127	-0.111894	0.744518	0.623137	0.786213	0.923449	0.505296	1.05691
		PRMT8	-0.790614	0.00545988	-0.0539228	1.46016	1.40509	1.16956	0.586403	-0.977019	-1.36033	0.142308	-1.27789	-0.309204
		PROK1	-0.980582	-0.372859	-1.18157	-1.18157	-0.986636	-0.8298	0.594177	0.714605	0.761616	1.11173	1.14275	1.20814
		PROM1	0.564054	0.132812	-0.293015	-0.737976	-1.22194	-0.980088	0.431191	-0.277169	1.20056	-0.902617	2.24403	-0.159837
		PRPH2	1.48347	1.46664	0.93608	0.366027	0.358271	0.233377	-0.264047	-0.423336	-0.347908	-0.959253	-1.65464	-1.19468
		PRPS2	-0.957558	-0.914285	-0.465856	-0.948978	-0.416498	-0.424884	-0.100777	-0.13369	-0.00963575	0.684391	2.3334	1.35438
		PRR11	-1.39792	-1.50795	-0.471338	-0.758722	-0.661584	-0.660043	0.979735	0.956229	0.870402	0.619036	1.11818	0.913976
		PRR15	1.26445	1.51654	1.36815	0.43334	0.342818	0.297694	-0.714168	-0.977341	-0.606961	-0.772466	-1.28759	-0.864468
		PRR22	0.135677	-0.040813	1.56785	1.43663	-0.0637218	-0.523222	0.427744	-0.873685	0.935633	-1.38864	-0.0555993	-1.55786
		PRR32	0.900428	1.98722	0.370088	0.486221	0.352652	0.386354	-1.03773	-1.40927	-1.40927	0.0166997	0.0887491	-0.732138
		PRRG3	-0.0207805	-1.22542	-0.0464557	-1.80815	-0.649599	-1.00825	0.780836	1.11703	-0.0548124	1.10602	1.08754	0.722026
		PRRT1	1.20841	1.59335	0.756291	0.483311	-0.157509	0.85311	-0.593138	-0.789025	0.206245	-0.830425	-1.30155	-1.42907
[truncated: 742 more rows]

## Sheet: Fig 5.
	Fig 5a	Epinephrine					Fig 5b	Isoproterenol
		Peak-to-peak time (ms)			BPM			Peak-to-peak time (ms)			BPM
		Before	After		Before	After		Before	After		Before	After
		702.632	525		85.3933	114.286		566.667	519.231		105.882	115.556
		650	461.667		92.3077	129.964		886.667	554		67.6692	108.303
		643.182	422.727		93.2862	141.935		707.895	627.273		84.7584	95.6522
		666.667	548		90	109.489		491.071	381.081		122.182	157.447
		528.846	360.526		113.454	166.423		564	415.152		106.383	144.525
		763.636	521.154		78.5714	115.129		700	369.737		85.7143	162.278
	Fig 5c	Peak shortening								Contraction velocity								Relaxation velocity
		Nifedipine (μM)	batch1	batch2	batch3	Mean	SEM	N		Nifedipine (μM)	batch1	batch2	batch3	Mean	SEM	N		Nifedipine (μM)	batch1	batch2	batch3	Mean	SEM	N
		0	100	100	100	100	0	3		0	100	100	100	100	0	3		0	100	100	100	100	0	3
		0.01	107.703	99.6712	87.3787	98.25	4.83	3		0.01	95.4164	100.682	80.5452	92.21	4.92	3		0.01	99.2551	100.159	96.4818	98.63	0.9	3
		0.1	106.003	85.8192	77.4181	89.75	6.93	3		0.1	94.3758	103.941	78.275	92.2	6.11	3		0.1	100.107	91.0993	80.9302	90.71	4.52	3
		0.3	90.7488	14.5759	58.4709	54.6	18.02	3		0.3	75.4123	55.1272	58.0239	62.85	5.17	3		0.3	100.214	13.3199	59.1689	57.57	20.49	3
		1	10.8782	0.781867	46.0349	28.46	12.43	2		1	13.767	-19.7377	24.2017	18.98	3.69	2		1	22.1478	6.68287	61.2557	41.7	13.83	2
	Fig 5d		BPM			FPA			FPDcF			Fig 5e		BPM			FPA			FPDcF
		E-4031 (μM)	Mean	SEM	N	Mean	SEM	N	Mean	SEM	N		Nifedipine (μM)	Mean	SEM	N	Mean	SEM	N	Mean	SEM	N
		0	100	0	3	100	0	3	100	0	3		0	100	0	3	100	0	3	100	0	3
		0.001	108.02	1.8	3	98.01	3.71	3	107.04	0.82	3		0.01	121.66	8.84	3	98.29	7.26	3	106.036	8.33125	3
		0.01	105.13	0.14	3	98.64	1.35	3	112.7	0.71	3		0.1	113.3	3.66	3	92.42	4.07	3	96.5805	1.39083	3
		0.03	96.55	0.21	3	96.34	3.59	3	123.33	1.1	3		0.3	167.88	13.71	3	99.83	3.81	3	88.3972	5.90381	3
		0.1	92.45	0.6	3	93.65	3.65	3	145.03	1.01	3		1	251.24	29.94	3	104.06	1.2	3	51.297	5.18233	3
	Fig 5f		BPM			FPA			FPDcF					BPM			FPA			FPDcF					BPM			FPA			FPDcF
		Vandetanib (μM)	Mean	SEM	N	Mean	SEM	N	Mean	SEM	N		Bepridil (μM)	Mean	SEM	N	Mean	SEM	N	Mean	SEM	N		Quinidine (μM)	Mean	SEM	N	Mean	SEM	N	Mean	SEM	N
		0	100	0	3	100	0	3	100	0	3		0	100	0	3	100	0	3	100	0	3		0	100	0	3	100	0	3	100	0	3
		0.01	100.227	1.65516	3	94.3923	1.24112	3	98.3504	2.8139	3		0.01	100.666	1.12504	3	100.245	2.42739	3	99.7414	1.28253	3		0.01	101.295	0.423025	3	88.2789	4.41845	3	95.1632	3.04224	3
		0.03	104.558	6.68659	3	89.6203	3.16281	3	103.675	1.34087	3		0.03	108.576	3.41481	3	87.2018	5.95184	3	103.95	2.66877	3		0.03	112.725	0.433165	3	87.7017	1.2196	3	101.827	3.00024	3
		0.1	103.637	5.7275	3	91.4601	4.7023	3	106.819	1.46242	3		0.1	117.231	0.716958	3	16.1804	5.60053	3	109.521	1.67693	3		0.1	112.451	1.59499	3	79.329	1.97429	3	99.5248	4.61887	3
		1	87.7943	1.57627	3	94.9033	7.76298	3	130.716	3.84056	3													0.3	110.432	0.473478	3	61.076	12.3824	3	131.069	18.1433	3
																								1	102.439	0		19.52	0		175.441	0
			BPM			FPA			FPDcF					BPM			FPA			FPDcF					BPM			FPA			FPDcF
		Chlorpromazine (μM)	Mean	SEM	N	Mean	SEM	N	Mean	SEM	N		Terfenadine (μM)	Mean	SEM	N	Mean	SEM	N	Mean	SEM	N		Clarithromycin (μM)	Mean	SEM	N	Mean	SEM	N	Mean	SEM	N
		0	100	0	3	100	0	3	100	0	3		0	100	0	3	100	0	3	100	0	3		0	100	0	3	100	0	3	100	0	3
		0.01	111.483	8.82832	3	95.0112	8.45149	3	107.774	4.84312	3		0.01	102.347	0.700981	3	80.5564	14.3807	3	97.9401	1.05368	3		0.01	102.006	0.400447	3	98.5533	3.29644	3	116.937	13.814	3
		0.1	121.333	7.31454	3	80.5667	10.9325	3	100.527	4.36169	3		0.03	109.735	4.06581	3	75.1551	14.8011	3	104.284	0.564321	3		0.1	115.601	7.01964	3	89.9695	12.5476	3	116.468	11.6575	3
		1	129.636	3.11547	3	23.8225	5.37923	3	103.674	0.500394	3		0.1	100.331	2.03356	3	56.111	2.40736	3	102.095	2.15086	3		1	135.07	8.8836	3	105.098	28.8732	3	143.712	22.1809	3
																								3	130.305	3.1534	3	88.4705	15.9619	3	135.293	13.4678	3
			BPM			FPA			FPDcF					BPM			FPA			FPDcF				10	129.006	0		79.9071	0		107.07	0
		Diltiazem (μM)	Mean	SEM	N	Mean	SEM	N	Mean	SEM	N		Ranolazine (μM)	Mean	SEM	N	Mean	SEM	N	Mean	SEM	N
		0	100	0	3	100	0	3	100	0	3		0	100	0	3	100	0	3	100	0	3
		0.01	100.213	1.31475	3	103.633	2.95361	3	105.463	5.8391	3		0.1	117.267	7.5925	3	100.308	23.2807	3	102.217	0.902273	3
		0.1	119.507	2.20619	3	98.9075	1.02187	3	92.399	1.78111	3		1	108.746	3.24388	3	137.073	22.137	3	104.992	1.62963	3
		1	152.743	7.13078	3	134.889	4.39978	3	59.8887	6.26751	3		3	102.622	3.86793	3	93.3502	33.2001	3	108.585	2.43333	3

## Sheet: Fig 6.
	Fig 6d	BPM					Contraction duration (ms)					Relaxation time (ms)					Relaxation time / Contraction duration
		Normal CM + Normal CF	Normal CM + LQT2 CF	LQT2 CM + Normal CF	LQT2 CM + LQT2 CF		Normal CM + Normal CF	Normal CM + LQT2 CF	LQT2 CM + Normal CF	LQT2 CM + LQT2 CF		Normal CM + Normal CF	Normal CM + LQT2 CF	LQT2 CM + Normal CF	LQT2 CM + LQT2 CF		Normal CM + Normal CF	Normal CM + LQT2 CF	LQT2 CM + Normal CF	LQT2 CM + LQT2 CF
		59.4059	56.6038	59.6026	60.7287		770	770	766.667	672		350	540	466.667	330		0.454545	0.701299	0.608696	0.491071
		61.2245	60.7287	58.0645	60		885	784	800	696		475	440	453.333	440		0.536723	0.561224	0.566667	0.632184
		60	60.6061	60.9137	60		880	840	845	824		470	400	485	636		0.534091	0.47619	0.573964	0.771845
		61.8557	56.25	60.7287	59.6026		820	680	920	860		345	440	660	640		0.420732	0.647059	0.717391	0.744186
		60	58.2524	61.2245	61.2245		825	795	620	835		345	365	384	480		0.418182	0.459119	0.619355	0.57485
		58.5366	60	59.4059	60.4027		813.333	920	820	793.333		436.667	510	475	513.333		0.536885	0.554348	0.579268	0.647059
		63.8298	60.3015	60	60.4027		785	856.667	820	860		440	410	505	586.667		0.56051	0.478599	0.615854	0.682171
	Fig 6f	FPD (sec)					Fig 6j	Fibrosis area / total area (%)
		Normal CM + Normal CF	Normal CM + LQT2 CF	LQT2 CM + Normal CF	LQT2 CM + LQT2 CF			Normal	Fibrosis
		0.382302	0.505758	0.524736	0.836769			13.8819	28.3766
		0.382302	0.51216	0.34618	0.563315			11.5825	31.771
		0.38278	0.713823	0.52838	0.568784			6.4058	15.5711
		0.383258	0.749034	0.539312	1.08288			18.0952	21.8836
		0.377046	0.454542	0.58304	0.765671
		0.339293	0.422532	0.393552	0.552377
		0.387081	0.656205	0.714224	0.836769
		0.39186	0.57618	0.685072	0.978965
		0.35363	0.54417	0.699648	0.568784
		0.420533	0.749034	0.790748	0.793017
		0.348851	0.464145	0.331604	1.12116
		0.358409	0.467346	0.575752	0.814893
		0.377524	0.678612	0.900068	1.09382
		0.39186	0.518562	0.415416	0.995373
		0.382302	0.726627	0.717868	0.968027
		0.396639	0.566577	0.714224	0.645351
	Fig 6k	BPM			Peak-to-peak time (ms)			Contraction duration (ms)			Relative contraction amplitude (% Normal)
		Normal	Fibrosis		Normal	Fibrosis		Normal	Fibrosis		Normal	Fibrosis
		48.3871	106.299		1240	564.444		492	480		79.4965	10.6068
		64.9351	111.524		924	538		493.333	370		107.851	72.7864
		59.1133	105.882		1015	566.667		572	286.667		72.7956	21.5436
		48.913	109.489		1226.67	548		590	337.778		139.857	55.686
	Fig 6o	BPM			Peak-to-peak time (ms)			Contraction duration (ms)			Relative contraction amplitude (% Losartan)
		Fibrosis	Losartan		Fibrosis	Losartan		Fibrosis	Losartan		Fibrosis	Losartan
		142.857	108.871		420	551.111		338.462	430		66.008	59.7286
		132.353	107.57		453.333	557.778		383.333	440		31.6321	48.0882
		120	105.058		500	571.111		376.364	471.111		120.009	171.628
		107.57	94.4882		557.778	635		460	511.111		46.4112	142.182
		113.636	97.9592		528	612.5		440	515.556		72.039	78.3724

## Sheet: Fig 7.
	Fig 7c			No treatment					No HEM-Ps							HEM-Cf
		LVEF (%)	Base	51.85	53.8	50.45	50.8	49.05	55.45	54.1	51.45	47.3	52.85	47	55.05	51.95	46.95	52.9	54.25	52.8	52.5	51.4
			1W	46.1	46.45	44.15	45.85	41.15	59.95	52.3	48.35	45.7	49.9	49.2	48.35	51.55	57.75	62.45	53.05	59.95	55.6	56.5
			2W	40.4	44.7	38.7	40.8	42.9	57.7	47.9	51.4	44.05	50.75	50.6	44.5	46.4	54.6	60.75	47.15	61.4	63.9	51.6
			4W	39.9	45.5	30.4	34.6	36.3	48.7	40.2	50.5	39.5	44.8	45.8	48.5	49.9	53.5	58.9	51	58.9	60	53.5
			6W	31.4	38.9	30.7	31.4	35.5	47	38.8	49.2	36.3	42.8	42.6	48.5	45.7	54	55.4	48.5	57.4	60.9	53.5
				No treatment					No HEM-Ps							HEM-Cf
		LVFS (%)	Base	23.15	24.2	22.3	22.55	20.95	25.1	24.35	22.85	20.6	23.65	20.4	24.9	23.2	20.35	23.65	24.5	23.4	23.35	22.75
			1W	20.1	20.2	19.1	19.75	17.55	27.95	23.35	21.2	19.85	22	21.75	21.3	23.1	26.55	29.75	24	28	25.3	25.9
			2W	17.2	19.35	16.3	17.4	18.35	26.45	20.9	22.95	18.95	22.55	22.6	19.1	20.3	24.7	28.65	20.7	29	30.6	23.1
			4W	16.9	19.8	12.3	15.3	15.3	21.3	16.9	22.4	16.8	19.5	20	21.5	22.2	24.3	27.3	22.7	27.3	28	24.3
			6W	12.9	16.5	12.5	12.9	13.8	20.6	16.2	21.8	15.2	18.3	18.1	21.4	20	24.4	25.2	21.4	26.4	28.7	24.3
	Fig 7d			No treatment					No HEM-Ps							HEM-Cf
		LVIDd (mm)	Base	7.42	7.67	7.52	7.27	6.99	6.99	7.17	7.34	7.63	7.24	7.22	7.02	7.7	7.31	7.52	7.6	6.7	6.79	7.2
			1W	8.54	8.03	8.55	8.13	8.46	7.8	7.77	7.74	8.45	7.77	8.34	8.06	8.34	7.91	7.91	7.77	7.77	7.63	8.02
			2W	9.13	8.27	8.77	8.55	8.56	8.17	7.84	8.09	8.45	8.06	8.48	7.84	8.41	8.05	8.09	8.13	8.13	7.91	8.34
			4W	9.27	8.62	9.27	8.84	9.34	7.7	8.36	8.27	8.91	8.41	8.55	8.62	7.98	8.48	8.34	8.2	7.84	7.63	8.48
			6W	9.41	8.92	9.69	8.84	9.51	8.62	8.34	8.84	9.01	8.5	8.72	8.7	7.91	8.63	8.2	8.3	7.84	7.82	8.48
				No treatment					No HEM-Ps							HEM-Cf
		LVIDs (mm)	Base	5.7	5.81	5.85	5.99	6.13	5.24	5.42	5.67	6.06	5.53	6.13	5.28	5.92	5.99	5.74	5.74	5.13	5.17	5.56
			1W	7.06	6.49	6.92	6.52	7.06	6.17	5.74	6.1	6.77	6.06	6.53	6.34	6.12	5.81	5.21	6.07	5.6	5.7	5.45
			2W	7.56	6.67	7.34	7.06	6.99	6.26	6.2	6.24	6.85	6.24	6.56	6.34	6.7	6.06	5.78	6.71	5.77	5.49	6.42
			4W	7.7	6.91	8.13	7.13	7.91	6.06	6.34	6.42	7.41	6.77	6.84	6.77	6.99	6.42	6.06	6.34	5.7	5.49	6.42
			6W	8.2	7.2	8.48	7.41	8.1	6.84	6.99	6.91	7.71	6.9	7.07	6.84	7.13	6.77	6.13	6.44	5.77	5.55	6.42
	Fig 7e			No treatment					No HEM-Ps							HEM-Cf
		SWT (mm)	Base	1.07	1.04	1.07	1	1	1.07	1.11	1.11	1.07	1.07	1.14	1.07	1	1.07	1.14	1.14	1.14	1.07	1
			1W	0.9	0.9	0.93	0.9	1	1.28	1.14	1	0.97	1.18	1.18	1.18	1.18	1.25	1.28	1.21	1.32	1.28	1.11
			2W	0.93	0.78	0.93	0.78	0.93	1.21	0.93	0.97	1	1	1.07	1.07	1.28	1.1	1.32	1.18	1.39	1.35	1.07
			4W	0.78	0.86	0.93	0.78	0.78	1.14	1	0.93	1.07	1	1	1.07	1.24	1.14	1.43	1.21	1.43	1.28	1.14
			6W	0.78	0.93	0.86	0.71	0.78	1.14	0.86	1	1	1.07	0.93	1	1.28	1.14	1.43	1.14	1.21	1.28	1.21
				No treatment					No HEM-Ps							HEM-Cf
		PWT (mm)	Base	1.78	1.78	1.71	1.78	1.82	1.78	1.78	1.78	1.71	1.75	1.71	1.78	1.78	1.78	1.71	1.78	1.71	1.68	1.82
			1W	1.82	1.82	1.75	1.82	1.78	1.82	1.78	1.78	1.78	1.78	1.82	1.82	1.75	1.82	1.75	1.75	1.78	1.71	1.82
			2W	1.78	1.78	1.78	1.78	1.85	1.75	1.78	1.75	1.82	1.75	1.85	1.85	1.71	1.78	1.71	1.85	1.78	1.78	1.78
			4W	1.85	1.78	1.78	1.71	1.78	1.71	1.78	1.78	1.85	1.75	1.82	1.78	1.78	1.78	1.78	1.78	1.85	1.78	1.78
			6W	1.85	1.78	1.78	1.78	1.78	1.78	1.78	1.78	1.78	1.71	1.82	1.78	1.71	1.78	1.78	1.78	1.85	1.78	1.78
	Fig 7g	Cardiac output (μl/min)				Stroke volume (μl)				Fig 7h	dP/dtmax (mmHg/s)				dP/dtmin (mmHg/s)				V max (mmHg)
		No treatment	No HEM-Ps	HEM-Cf		No treatment	No HEM-Ps	HEM-Cf			No treatment	No HEM-Ps	HEM-Cf		No treatment	No HEM-Ps	HEM-Cf		No treatment	No HEM-Ps	HEM-Cf
		11700	21400	28300		44.6	63.94	85.11			5853	6242	9799		-5290	-4782	-6373		220	207	130
		11800	12800	28100		38.85	50.15	90.84			5318	5024	7767		-4063	-4686	-6977		210	195	142
		9660	16200	32900		34.73	70	108.3			5080	5024	7092		-4063	-4786	-6799		187	178	160
		10700	16200	29100		39.37	53.74	91.88			5340	6731	8921		-4963	-5089	-5722		230	197	158
		14500	17500	38600		66.13	48.83	138.9			5364	6454	8173		-4489	-4809	-6935		241	180	138
	Fig 7i	ESPVR (mmHg/μl)				EDPVR (mmHg/μl)
		No treatment	No HEM-Ps	HEM-Cf		No treatment	No HEM-Ps	HEM-Cf
		1.014	1.104	1.734		0.603136	0.752445	0.597
		0.9083	1.322	1.633		0.847458	0.615764	0.28859
		1.144	1.369	1.363		0.814996	0.740192	0.388199
		1.047	1.317	1.318		0.76746	0.718391	0.585823
		0.7763		2.274		0.76746		0.5859

## Sheet: Fig 8.
	Fig 8a	Fibrosis (% of LV wall)				Myocardium (% of infarct area)				Fig 8b	Capillary density / mm2
		No treatment	No HEM-Ps	HEM-Cf		No treatment	No HEM-Ps	HEM-Cf			Border zone				Infarct zone
		44	30.9124	20.9854		18.1792	24.5089	58.9119			No treatment	No HEM-Ps	HEM-Cf		No treatment	No HEM-Ps	HEM-Cf
		38.4547	32.2201	17.507		26.9985	28.4029	57.1441			272	351	455		131.33	148	357.67
		43.4798	28.6453	22.581		22.2973	34.4071	62.6133			291	283	459		99	102	374
		41.9411	35.3219	18.5143		21.1602	32.4286	60.1842			255	371	491		126	153.33	414.67
		42.0195	31.3219	18.9063		27.3503	30	61.8899			235	318	440		94	140.67	328
											223	297	529		136.67	128	407
	Fig 8c	iPSC-CM / mm2			Fig 8d	Lateralized CX43 / mm2
		No HEM-Ps	HEM-Cf			No HEM-Ps	HEM-Cf
		25	82			8.2	2.5
		21	73			6.8	3.2
		24	73			6.5	2.4
		19	80			8	3.3
		17	75			7.8	4.1
	Fig 8e	Cardiomyocytes / mm2				CHP+ area / mm2 (%)
		No treatment	No HEM-Ps	HEM-Cf		No treatment	No HEM-Ps	HEM-Cf
		213	290	398		34	35	17
		215	334	458		31	27	12
		230	257	469		41	29	9.8
		221	284	502		39	31	14
		187	310	427		45	30	18
	Fig 8f	Cardiomyocytes / mm2				CHP+ area / mm2 (%)
		No treatment	No HEM-Ps	HEM-Cf		No treatment	No HEM-Ps	HEM-Cf
		98	123	248		44	35	21
		102	189	318		39	39	15
		111	153	299		48	37	14
		123	161	243		47	41	17
		107	154	250		51	40	18

## Sheet: Fig S1.
	Fig S1b		Endotoxin level (EU/ml)		Fig S1c	TNF-α secretion (pg/ml)
			HEM			NT	HEM	LPS
			0.267673			35.7046	69.1357	25690.6
			0.272538			32.6641	67.3994	17281.8
			0.267276			30.5512	68.852	20768.2
	Fig S1f	αSMA+ cells per FOV					CD11b+ cells per FOV
		Normal	Day 1	Day 4	Day 7		Normal	Day 1	Day 4	Day 7
		3	0	7	8		7	14	8	3
		0	3	12	10		2	16	10	4
		0	7	15	10		5	9	7	1
		2	5	12	4		6	11	6	7
		4	6	21	3		3	15	6	10
		0	8	13	7		3	20	9	11
		Collagen+ area (%)					CD45+ cells per FOV
		Normal	Day 1	Day 4	Day 7		Normal	Day 1	Day 4	Day 7
		10.4468	12.7053	22.0835	19.8302		8	15	15	3
		9.75933	11.6143	25.761	21.622		7	24	14	7
		12.4039	13.9543	26.8434	18.9948		5	15	13	9
		8.26972	14.9881	21.7045	20.994		6	15	14	13
		10.1529	13.2246	19.9528	20.9392		9	13	15	10
		10.4969	13.722	21.4367	18.1646		9	22	12	9
		12.2902	8.90862	20.7878	18.1334
		M1(iNOS+)/M2(CD206+) ratio (vs Normal)					M1(CD80+)/M2(CD163+) ratio (vs Normal)
		Normal	Day 1	Day 4	Day 7		Normal	Day 1	Day 4	Day 7
		0	3.10931	5.89474	2.3579		1.3624	2.45232	3.73686	0.363306
		0.631579	4.04211	4.40486	0.777328		0.817439	2.24796	1.38965	0.408719
		1.12281	3.78947	4.73684	2.65928		1.0218	1.81653	3.14399	0.635786
		2.24561	3.72299	2.82947	2.12742		0.817439	1.63488	2.35014	0.474642
							0.980926	2.7248	2.91942	0.847714

## Sheet: Fig S2.
	Fig S2a
		Matrisome proteins	Non-matrisome proteins		Matrisome proteins	Non-matrisome proteins
	Porcine A#1	24454906680	19347222116		55.8304	44.1696
	Porcine A#2	24330840840	20218757245		54.6152	45.3848
	Porcine A#3	22681156099	18090066497		55.6303	44.3697
	Porcine B	22889770685	21013372898		52.137	47.863
	Porcine C	21389505662	18439337076		53.7036	46.2964
	Fig S2b
		Heart tissue-enriched proteins	Other proteins		Heart tissue-enriched proteins	Other proteins
	Porcine A#1	7446292083	36355836713		16.9998	83.0002
	Porcine A#2	7812780915	36736817170		17.5373	82.4627
	Porcine A#3	6545383199	34225839396		16.0539	83.9461
	Porcine B	8996920933	34906222650		20.4927	79.5073
	Porcine C	7689507398	32139335341		19.3064	80.6936

[truncated: 11 more sheets: Fig S3., Fig S4., Fig S7., Fig S8., Fig S9., Fig S10., Fig S13., Fig S14., Fig S17., Fig S19., Fig S21.]
